# Supplementary material for: Analyzing blank cutting edge efficiency associated with the adoption of microblade technology: A case study from Tolbor-17, Mongolia
Source: PLoS One. 2024 Aug 16;19(8):e0305136. doi: 10.1371/journal.pone.0305136 (PMC11329150; doi:10.1371/journal.pone.0305136)
Supplement: S1 Data — (CSV) [file pone.0305136.s001.csv]

ID	Layer	Blank type	Weight	Tech Length	Length	Tech Width	Width	Thickness	Perimeter_length	Cutting_edge_length	Platform	EPA Angulation	Platform Thickness	Platform Width	Termination
T17-?	3	Blade	3.32	42.36	42.36	15.53	15.53	7.92	95	70	Diedreflat	60-75	2.48	5.72	Feather
T17-??	3	Bladelet	0.16	9.56	9.56	3.94	3.94	2.14	35	25	Plain	75-90	1.38	5.98	Feather
T17-1	2	Blade	10.29	48.37	48.35	26.47	26.47	6.95	110	50	Facetted	75-90	1.93	20.15	Step
T17-1006	P1-3	Bladelet	0.3	14.29	14.29	6.87	6.87	1.53	30	20	Plain	75-90	0.72	2.44	Hinged
T17-1048	P1-3	Laminar flake	26.39	48.92	48.92	30.6	30.6	15.23	110	45	Plain	60-75	14.09	28.13	Hinged
T17-1083	P1-3	Bladelet	0.83	24.37	24.37	11.78	11.78	2.39	65	40	Puncti	75-90	1.3	2.52	Step
T17-1084	P1-3	Laminar flake	26.35	48.09	48.09	31	31	15.63	130	40	Plain	60-75	13.31	27.96	Hinged
T17-1107	P1-3	Flake	14.7	26.15	26.15	52.71	52.71	10.21	105	20	Plain	75-90	6.01	20.08	Hinged
T17-1125	P1-3	Kombewa	1.37	20.92	20.92	15.23	15.23	3.08	55	40	Plain	<45	2.46	10.37	Feather
T17-1127	P3-2	Blade	20.77	49.54	49.54	25.19	25.24	13.2	190	20	Plain	60-75	2.04	4.96	Step
T17-1131	P1-3	Laminar flake	3.01	31.85	31.85	17.11	17.11	5.63	75	30	Plain	60-75	3.75	7.12	Feather
T17-1140	P3-2	Bladelet	0.55	22.57	22.57	11.45	11.46	1.78	55	45	Plain	60-75	0.82	3.24	Step
T17-1141	P1-3	Laminar flake	9.36	51.54	51.21	30.49	30.49	7.31	115	80	Plain	60-75	7.06	21.92	Feather
T17-1146	P3-2	Kombewa	3.7	19.23	19.23	27.71	27.7	5.61	65	25	Cortical	<45	6.73	23.82	Feather
T17-1164	P1-3	Debordant	16.17	44.31	44.31	31.09	31.09	12.47	110	30	Plain	75-90	10.74	22.83	Feather
T17-1172	P1-3	Flake	40.67	44.35	44.34	56.3	56.3	17.99	140	85	Dihedral convex	75-90	5.41	21.05	Feather
T17-1179	P1-3	Decortation	13.24	41	41.66	29.54	29.54	13.89	100	0	Cortical	75-90	5.73	11.34	Hinged
T17-1187	P3-3	Core tablet	13.22	38.3	38.3	34.38	34.38	10.34	110	20	Plain	75-90	4.28	12.91	Overshot
T17-1201	P1-3	Flake	1.92	26.6	26.6	22.49	22.49	4.77	75	50	Plain	75-90	1.77	8.38	Hinged
T17-1215	P1-3	Flake	8.74	25.01	25.01	36.65	36.65	8.9	75	10	Beveled	75-90	8.25	31.92	Hinged
T17-1217	P1-3	Levallois	58.6	70.9	70.9	74.3	74.29	9.35	225	55	Plain	75-90	3.93	13.08	Hinged
T17-122	2	Flake	3.95	32.54	32.59	23.91	23.92	5.44	85	45	Dihedral flat	60-75	2.3	6.51	Feather
T17-1223	P1-3	Blade	3.64	36.68	36.68	16.08	16.08	6.87	80	65	Plain	60-75	6.43	15.01	Step
T17-1226	P3-2	Flake	1.54	17.69	18.07	20.01	20.01	4.43	50	50	Plain	60-75	3.97	11.21	Feather
T17-1234	P3-2	Flake	22.31	51.25	51.21	52.3	52.3	9.01	150	25	Plain	60-75	8.66	13.86	Hinged
T17-1235	P3-2	Outrepassé	59.31	75.39	75.39	68.52	68.52	24.32	235	225	Plain	75-90	5.71	12.58	Overshot
T17-1246	P3-2	Flake	3.62	28.21	28.21	33.38	33.38	5.02	90	50	Beveled	75-90	2.98	11.59	Feather
T17-125	2	Flake	0.34	11.11	11.11	9.66	9.66	2	30	25	Plain	60-75	2.32	5.24	Hinged
T17-1256a	P3-2	Flake	0.42	15.97	15.97	10.69	10.69	2.86	35	30	Dihedral convex	45-60	2.22	8.4	Feather
T17-1256b	P3-2	Flake	0.39	9.07	9.07	12.04	12.04	2.84	30	20	Plain	60-75	3.24	7.65	Feather
T17-126	2	Laminar flake	95.54	100.85	100.9	55.27	55.27	12.47	235	130	Dihedrconvex	75-90	11.42	32.32	Feather
T17-1260	P1-3	Flake	3.45	26.79	26.79	32.61	32.61	4.71	80	60	Plain	60-75	2.7	8.48	Feather
T17-1274	P3-2	Flake	15.53	42.3	42.3	53.4	53.4	6.01	135	95	Plain	60-75	5.68	14.73	Feather
T17-1291	P1-3	Laminar flake	36.42	48.16	48.16	46.19	46.19	25.64	130	15	Plain	75-90	26.42	33.72	Step
T17-129a	2	Bladelet	0.11	13.39	13.39	5.62	5.62	2.07	30	15	Plain	75-90	1.02	1.78	Step
T17-129b	2	Flake	1.24	16.04	15.5	19.54	19.54	3.46	50	15	Plain	60-75	2.2	5.04	Hinged
T17-1309	P1-3	Flake	2.13	40	23.26	23.26	24.25	24.25	65	25	Plain	60-75	1.6	8.63	Overshot
T17-1319	P1-3	Decortation	75.93	65.76	65.76	82.04	82.04	29.3	150	50	Cortical	45-60	31.8	51.63	Feather
T17-132	2	Debordant	56.74	60.05	60.28	61	42.89	25.55	145	0	Undetermined	75-90	23.8	41.22	Overshot
T17-1323	P1-3	Decortation	70.02	56.43	56.98	75	75	15.08	200	75	Dihedral flat	75-90	10.48	28.21	Overshot
T17-1326	P1-3	Bladelet	0.46	20.78	20.78	6.88	6.88	2.94	45	45	Puncti	60-75	1.19	2.41	Feather
T17-1349	P3-2	Flake	1.17	17.1	17.1	18.78	18.78	3.79	40	25	Plain	60-75	3.35	15.92	Feather
T17-1354	P3-2	Blade	7.52	40.61	40.63	20.89	20.89	7.48	100	70	Plain	75-90	4.68	9.49	Undetermined
T17-1367	P1-3	Debordant	23.41	37.69	37.68	54.56	54.56	15.41	110	65	Plain	60-75	15.38	36.67	Hinged
T17-138	2	Flake	2.01	19.3	19.37	20.15	20.15	5.15	55	35	Plain	60-75	2.98	9.39	Hinged
T17-1384	P2-3	Flake	6.61	27.74	27.74	50.09	50.09	4.2	95	55	Beveled	60-75	5.36	38.53	Feather
T17-1394	P1-3	Flake	9.61	38.78	38.49	30.91	30.91	9.53	95	75	Cortical	60-75	5.8	20.89	Hinged
T17-1410	P1-3	Flake	65.96	61.63	61.63	70.28	70.22	17.46	180	95	Cortical	75-90	10.8	35.13	Hinged
T17-1419	P3-2	Laminar flake	1.29	27.94	27.91	18.44	18.44	3.08	70	50	Plain	60-75	2.85	14.87	Feather
T17-1420	P3-2	Flake	6.38	33.53	33.53	28.85	28.84	3.66	90	60	Beveled	75-90	4.81	22.65	Step
T17-1434	P1-3	Flake	2.08	22.09	22.09	23.35	23.35	5.78	65	55	Plain	45-60	4.15	11.15	Feather
T17-1443	P1-3	Flake	30.62	50.98	50.91	41.35	41.35	13.51	120	80	Beveled	60-75	12.85	34.52	Feather
T17-1456	P1-3	Laminar flake	5.69	40.78	40.78	21.68	21.68	6.46	110	70	Plain	75-90	0.94	8.01	Step
T17-1477	P1-3	Flake	11.42	36.64	36.64	45.01	45.01	7.32	110	20	Dihedral flat	75-90	5.84	13.51	Hinged
T17-1487	P1-3	Debordant	54.73	62.99	62.46	61.75	61.75	16.03	185	120	Plain	60-75	17.27	30.88	Feather
T17-1499	P1-3	Flake	1.53	24.07	24.07	19.15	19.14	2.69	55	40	Facetted	60-75	3.85	9.52	Hinged
T17-151	2	Blade	2.09	26.87	26.82	12.9	12.9	6.83	65	25	Puncti	60-75	1.56	2.01	Hinged
T17-1530	P3-3	Decortation	21.72	44.19	44.19	46.19	46.19	15.15	105	100	Cortical	75-90	12.79	38.66	Feather
T17-1532c	P3-3	Bladelet	0.78	20.18	21.48	7.22	7.22	5.08	40	10	Plain	75-90	2.51	7.54	Hinged
T17-1532e	P3-3	Flake	0.65	14.75	14.75	17.82	17.82	2.61	50	45	Plain	45-60	1.61	5.01	Feather
T17-1532f	P3-3	Flake	0.37	11.61	11.61	14.34	14.34	2.36	35	20	Plain	<45	2.77	11.85	Feather
T17-1542	P3-3	Flake	36.19	57.88	57.88	54.61	54.6	11.78	165	50	Plain	45-60	4.78	14.9	Hinged
T17-1546a	P3-3	Flake	2.91	17.29	17.28	35.47	35.47	4.78	65	60	Plain	60-75	4.01	26.88	Feather
T17-1552	P3-3	Flake	2.25	18.47	18.47	30.54	30.54	4.18	70	25	Plain	75-90	2.9	7.53	Hinged
T17-1554	P3-3	Blade	1.69	31.44	31.39	17.13	17.13	3.81	75	55	Lineal	60-75	1.33	7.34	Feather
T17-156	2	Flake	0.85	13.88	13.89	11.85	11.92	4.24	30	20	Cortical	60-75	4.4	10.76	Feather
T17-1561a	P1-3	Bladelet	0.18	16.06	16.06	5.71	5.71	1.22	35	30	Plain	75-90	1.17	3.04	Feather
T17-1561b	P3-3	Flake	0.28	10.85	10.84	16.68	16.68	1.53	40	40	Lineal	<45	0	0	Feather
T17-1565	3B-3	Flake	5.44	28.85	28.85	29.08	29.27	6.11	100	45	Puncti	75-90	4.49	5.69	Feather
T17-1583	P3-3	Flake	9.11	36.7	36.7	29.81	30.52	6.4	95	35	Lineal	75-90	0	0	Overshot
T17-1586	P3-3	Decortation	5.12	26.1	26.1	32.42	32.42	5.29	85	85	Cortical	75-90	4.58	16.78	Feather
T17-1589	P3-3	Laminar flake	0.95	19.56	19.56	10.97	10.97	5.07	45	35	Plain	75-90	3.81	9.5	Hinged
T17-1590	P3-3	Flake	1.34	16.36	16.36	20.81	20.81	3.82	55	55	Beveled	75-90	3.88	13.6	Feather
T17-1604	P1-3	Laminar flake	152.32	126.56	126.56	78.64	78.62	18.04	310	300	Plain	75-90	8.44	24.93	Feather
T17-1617	P3-3	Flake	54.15	65.89	65.89	62.95	62.91	15.3	175	55	Dihedral convex	75-90	9.87	19.87	Hinged
T17-1618	P3-3	Bladelet	1.9	32.04	32.04	13.59	13.59	5.45	60	60	Facetted	60-75	3.61	13.27	Feather
T17-1620	P3-3	Blade	7.79	49.35	49.35	20.44	20.44	7.52	100	50	Plain	60-75	4.3	6.11	Hinged
T17-1636	P1-3	Flake	34.38	51.66	51.66	63	63	9.41	145	55	Cortical	60-75	9.81	45.8	Hinged
T17-1645	P3-3	Laminar flake	17.35	48.57	48.57	26.95	26.95	10.51	120	30	Plain	75-90	3.84	8.4	Hinged
T17-1656	P1-3	Flake	4.6	25.63	25.64	24.46	24.46	5.63	65	20	Dihedral flat	60-75	6.35	17.4	Hinged
T17-1661	P1-3	Flake	11.4	31.72	31.8	35.93	35.93	10.7	85	45	Cortical	60-75	10.74	29.44	Feather
T17-167	2	Laminar flake	10.01	48.96	48.96	22.55	22.55	6.6	115	20	Plain	60-75	5.71	14.84	Hinged
T17-1679	P3-3	Outrepassé	37.1	46.25	58.73	54.81	34.85	16.19	155	50	Plain	60-75	5.03	11.88	Overshot
T17-1684	P1-3	Laminar flake	1.5	23.93	23.93	14.12	14.12	3.66	55	50	Plain	60-75	1.68	5.17	Feather
T17-1696	P3-3	Blade	9.18	46.55	46.56	21.93	21.92	8.84	105	75	Plain	45-60	2.87	7.56	Hinged
T17-1705	P1-3	Outrepassé	33.08	37.02	37.02	64.07	64.07	20.96	110	25	Plain	60-75	20.91	42.07	Overshot
T17-1708	P3-3	Core tablet	4.66	30.8	30.76	27.54	27.54	6.53	85	60	Dihedral convex	60-75	6.32	22.56	Feather
T17-1710	P1-3	Outrepassé	23.67	39.87	39.87	47.2	47.2	14.18	145	85	Cortical	75-90	4.61	12.65	Overshot
T17-1720	P3-3	Flake	1.71	20.95	20.95	15.22	15.22	5.99	45	15	Plain	60-75	4.34	13.65	Feather
T17-1721	P1-3	Levallois	15.35	27.26	27.25	44.98	44.98	11.75	110	95	Plain	60-75	6.39	29.52	Feather
T17-1723	P3-3	Pseudo_Levallois	7.31	34.29	34.29	42.38	42.38	5	120	115	Plain	75-90	2.49	4.24	Feather
T17-1731	P1-3	Debordant	16.77	15.57	15.57	44.79	44.79	14.21	70	20	Plain	45-60	17.24	40.57	Feather
T17-1744	P3-3	Flake	3.6	14.84	14.84	26.6	26.23	9.87	50	15	Plain	60-75	8.18	21.64	Hinged
T17-1760	P2-3	Flake	17.38	40.68	40.68	34.45	34.14	13.98	105	100	Cortical	75-90	10.77	25.34	Feather
T17-1783	P3-3	Bladelet	1.58	27.55	27.55	13.46	13.46	6.16	65	50	Beveled	75-90	2.02	9.1	Step
T17-1784	P3-3	Laminar flake	1.61	28.06	28.05	15.7	15.69	2.69	70	45	Plain	60-75	1.46	3.5	Feather
T17-1787	P3-3	Flake	1.47	22.87	22.52	19.06	19.1	3	60	50	Cortical	60-75	1.74	12.21	Feather
T17-1788	P3-3	Pseudo_Levallois	3.55	20.77	20.77	28.23	28.23	9.38	40	40	Facetted	45-60	10.73	27.47	Feather
T17-1815	P3-3	Flake	3.57	21.96	21.96	30.54	30.54	4.49	70	15	Dihedral convex	75-90	4.83	19.14	Hinged
T17-1816	P3-3	Flake	8.93	22.24	21.75	32.76	32.76	15.69	65	30	Beveled	60-75	15.7	33.17	Hinged
T17-1818	P3-3	Decortation	5.47	26.85	26.85	31.29	31.27	8.45	55	25	Cortical	60-75	8.3	17.44	Feather
T17-1819	P3-3	Flake	4.05	16.72	16.72	40.23	40.23	5.73	65	20	Plain	60-75	5.39	33.35	Hinged
T17-1823	P3-3	Blade	2.58	30.4	30.39	15.75	15.75	7.76	65	20	Plain	60-75	2.4	4.91	Feather
T17-1832	P3-3	Flake	12.42	38.77	38.77	31.41	31.41	12.9	95	50	Plain	60-75	7.4	15.86	Feather
T17-185	2	Laminar flake	0.28	7.03	18.2	17.96	6.95	2.37	40	35	Plain	60-75	0.74	3.04	Feather
T17-1850	P3-3	Blade	16.97	56.79	56.79	24.63	24.63	12.71	130	85	Plain	75-90	4.73	16.4	Feather
T17-1851	P3-3	Flake	4.32	22.12	22.12	34.7	34.69	6.73	75	60	Plain	60-75	3.37	16.93	Feather
T17-186	2	Blade	1.53	25.56	25.56	12.26	12.26	4.48	65	45	Plain	75-90	2.41	5.04	Feather
T17-1891	P3-3	Laminar flake	17.74	52.17	52.21	35.76	35.76	11.5	130	70	Plain	75-90	2.64	12.7	Hinged
T17-1903	P3-3	Flake	76.43	65.51	65.51	48.12	48.11	30.27	160	145	Plain	75-90	15.75	35.1	Feather
T17-1922	P2-2	Flake	5.49	20.8	20.25	48.21	48.21	6.53	100	50	Cortical	75-90	6.27	18.94	Feather
T17-1923	P3-3	Laminar flake	2.39	28.88	28.91	18.61	12.29	5.25	70	50	Plain	75-90	2.05	7.45	Feather
T17-1965	P3-3	Flake	7.37	29.35	29.35	38.5	38.5	6.92	95	55	Plain	60-75	4.34	20.14	Feather
T17-1982	P3-3	Blade	24.62	69.91	69.84	29.97	29.96	13.07	165	90	Dihedrconvex	75-90	6.78	13.63	Feather
T17-1988	P2-2	Flake	1.8	22.43	22.38	24.78	24.89	2.71	65	45	Lineal	75-90	2.52	12.34	Feather
T17-1990	P3-3	Blade	23.89	66.38	66.38	35.49	35.49	11.83	170	130	Plain	60-75	7.71	20.64	Feather
T17-1994	P3-3	Blade	1.28	30.24	30.24	11.69	11.69	2.13	70	20	Plain	75-90	1.58	5.44	Step
T17-2000	P2-2	Blade	5.79	38.1	37.8	18.32	18.32	7.84	90	90	Plain	75-90	5.22	13.31	Feather
T17-201	2	Laminar flake	0.34	14.72	14.72	12.74	12.82	1.88	35	35	Plain	45-60	1.22	3.12	Feather
T17-2017a	P3-3	Blade	1.51	23.6	23.83	12.89	12.89	5.1	55	20	Plain	60-75	1.5	5.06	Hinged
T17-2017b	P3-3	Laminar flake	1.2	23.24	23.24	15.97	15.97	2.19	60	55	Plain	60-75	2.17	9.36	Hinged
T17-2051	P3-2	Bladelet	0.59	20.91	20.91	11.24	11.75	2.18	55	40	Plain	75-90	1.04	4.24	Feather
T17-2053	P3-3	Flake	7.86	21.78	21.8	30.93	30.97	13.62	75	10	Dihedral convex	45-60	13.74	26.35	Hinged
T17-2054	P2-2	Blade	1.34	23.6	23.6	12.25	12.25	2.83	50	50	Diedreflat	60-75	2.45	10.26	Feather
T17-207	2	Microblade	0.66	28.09	28.09	5.95	5.95	2.81	60	40	Puncti	75-90	1.43	1.8	Step
T17-2071	P2-2	Blade	7.1	47.62	48.02	22.18	22.18	5.68	110	90	Plain	60-75	4.54	11.41	Hinged
T17-2078	P3-3	Laminar flake	5.37	38.75	38.75	20.35	20.36	10.1	90	70	Plain	60-75	5.34	9.36	Overshot
T17-2079	P3-2	Bladelet	0.45	17.97	17.97	8.22	8.22	1.76	45	40	Plain	75-90	1.04	2.67	Hinged
T17-2084	P2-2	Laminar flake	0.39	17.37	17.37	17.23	17.23	3.65	55	45	Plain	75-90	1.12	3.53	Feather
T17-2089	P3-2	Laminar flake	3.54	32.52	32.51	17.23	17.23	4.1	80	30	Plain	75-90	1.9	9.38	Step
T17-2116	P2-2	Flake	5.38	29.5	29.79	21.54	21.57	9.69	70	0	Plain	75-90	8.06	13.09	Feather
T17-213	2	Debordant	10.94	40.87	40.87	35.33	35.33	8.19	120	30	Plain	75-90	5.88	8.07	Hinged
T17-2172	P3-3	Flake	1.47	25.13	25.13	20.78	20.78	3.19	70	25	Plain	75-90	1.36	6.91	Feather
T17-2187	P3-3	Kombewa	1.13	17.76	17.88	23.49	23.49	2.35	60	15	Plain	75-90	1.63	4.92	Hinged
T17-2211	P3-3bs	Laminar flake	22.99	49.76	49.76	42.36	42.12	14.12	130	125	Plain	60-75	13.04	25.44	Feather
T17-2216	P2-2	Flake	0.34	14.6	14.6	11.22	11.22	2.55	40	25	Plain	75-90	1.58	3.52	Feather
T17-2226	P3-3bs	Flake	5.17	22.02	22.02	29.23	29.23	7.42	70	15	Cortical	60-75	3	7.92	Feather
T17-2230	P3-3	Flake	2.33	19.63	19.64	29.39	28.7	5.16	55	45	Plain	60-75	2.36	16.21	Feather
T17-2236	P3-3	Laminar flake	11.68	38.38	48.42	42.05	20.61	13.26	100	45	Plain	75-90	12.03	17.67	Feather
T17-2239	P2-2	Laminar flake	36.84	75.84	78.87	46.47	52.36	11.97	160	130	Plain	75-90	8.89	13.26	Feather
T17-2242	P2-2	Bladelet	0.92	20.94	21.51	10.24	10.23	2.53	55	45	Plain	<45	1.39	3.1	Step
T17-226	2	Kombewa	2.41	15.85	15.86	26.49	26.48	6.3	50	30	Plain	<45	7.29	24.54	Feather
T17-229	2	Flake	1.1	14.96	14.94	17.57	17.57	3.46	45	20	Plain	75-90	1.63	9.43	Step
T17-2309	P2-2	Debordant	25.22	34.3	34.5	31.73	31.81	19.15	85	40	Plain	75-90	10.76	32.32	Feather
T17-2331	P3-3	Decortation	11.32	27.79	27.78	45.21	45.21	10.4	75	75	Plain	45-60	8.19	33.42	Feather
T17-2346	P3-3	Flake	7.13	18.22	18.22	38.18	38.18	9.79	70	35	Plain	75-90	8.72	21.66	Hinged
T17-2348	P3-3bs	Decortation	8.11	25.96	25.96	29.86	29.86	12.32	75	25	Plain	75-90	5.59	20.75	Feather
T17-2352	P3-3	Flake	3.01	19.17	19.15	23.84	23.84	5.63	60	25	Plain	75-90	4.35	8.96	Feather
T17-236	2	Pseudo_Levallois	11.68	38.59	37.85	38.56	38.57	8.1	110	60	Beveled	75-90	4.64	18.82	Feather
T17-2366z	P3-3	Laminar flake	2.87	33.48	33.47	19.42	19.21	5	80	75	Plain	75-90	1.03	8.01	Feather
T17-2367	P3-3	Flake	0.96	14.06	14.07	28.16	28.16	3.09	50	25	Plain	75-90	2.72	17.18	Feather
T17-2376	P3-3bs	Decortation	55.7	54.81	55.11	71.62	71.6	14.45	170	140	Cortical	60-75	10.81	49.98	Feather
T17-2389	P3-3bs	Decortation	5.97	28.23	28.23	29.73	29.72	7.25	75	20	Plain	60-75	6.79	16.36	Hinged
T17-2393	P2-2	Laminar flake	8.11	36.46	40.7	28.24	20.15	9.26	95	80	Plain	60-75	3.01	12.51	Step
T17-2395	P2-2	Laminar flake	24.46	84.49	94.13	51.97	18.38	12.02	195	125	Plain	75-90	8.04	9.4	Step
T17-2397	P3-3	Decortation	27.75	42.95	42.95	45.93	45.88	15.68	130	110	Cortical	75-90	9.17	17.91	Feather
T17-2403	P3-3bs	Core tablet	2.53	21.5	21.5	20.42	20.42	5.36	55	20	Plain	60-75	6.25	18.27	Feather
T17-2478	P3-3	Flake	41.27	52.55	52.84	67.28	67.28	9.4	160	35	Dihedral convex	75-90	6.84	28.09	Hinged
T17-2495	P3-3	Flake	21.32	61.19	61.19	46.93	46.93	7.4	135	65	Cortical	75-90	7.63	34.18	Feather
T17-255	2	Debordant	0.89	17.88	17.84	16.96	16.98	4.84	50	20	Lineal	75-90	1.45	5.17	Feather
T17-2552	P2-3	Laminar flake	9.86	44.73	44.73	25.01	24.97	11.26	100	50	Plain	60-75	13.11	22.03	Hinged
T17-2566	P3-3	Laminar flake	1.58	23.27	23.27	15.16	3.75	3.74	50	10	Facetted	75-90	3.71	13.05	Feather
T17-2569	P3-3	Laminar flake	2.09	28	28	13.27	13.27	6.49	65	25	Undetermined	60-75	6.33	6.85	Step
T17-2574	P3-3	Laminar flake	13.46	57.64	59.08	30.81	30.81	8.56	130	130	Dihedrconvex	75-90	6.97	23.94	Feather
T17-2590	P2-3	Flake	10.71	47.75	47.75	36.5	36.5	6.36	125	70	Beveled	75-90	4.55	14.29	Feather
T17-2592	P2-3bs	Kombewa	3.44	33.33	33.26	26.75	26.75	6.23	65	65	Facetted	45-60	7.84	28.76	Feather
T17-2593	P2-3bs	Flake	1.93	23.49	23.49	25.48	25.67	3.52	65	30	Beveled	75-90	1.68	10.59	Feather
T17-2594	P2-3	Flake	52.42	43.94	43.94	63.93	63.92	19.01	140	35	Plain	60-75	15.5	36.67	Hinged
T17-2598	P2-3	Flake	31.76	101.58	101.41	66.22	66.24	50.67	240	40	Plain	75-90	20.36	44.58	Feather
T17-2600	P2-3	Flake	32.99	56.84	56.83	43.03	43.03	16.43	125	50	Lineal	60-75	3.59	21.06	Feather
T17-2601	P2-3	Core tablet	16.79	47.02	47.01	32.51	32.64	10.3	100	20	Plain	75-90	9.34	17.57	Feather
T17-2602	P2-3	Laminar flake	8.85	47.56	47.56	27.35	27.35	8.79	110	100	Beveled	75-90	3.87	16.21	Feather
T17-2604	P2-3bs	Flake	41.74	45.23	44.13	62.07	62.07	20.37	140	135	Plain	60-75	15.24	34.45	Feather
T17-2607	P2-3bs	Flake	13.87	37.69	37.69	43.86	43.86	9.44	125	120	Plain	60-75	7.63	18.31	Feather
T17-2610	P2-3	Bladelet	0.75	23.89	23.89	11.57	11.6	2.06	60	30	Plain	60-75	1.83	5.88	Step
T17-2633	P3-3	Flake	45.96	58.13	58.12	65.45	65.42	9.26	160	90	Dihedral convex	75-90	8.81	47.73	Hinged
T17-2637	P2-3	Flake	2.25	25.31	25.31	23.81	23.81	3.92	65	35	Plain	75-90	1.42	6.75	Step
T17-2643	P3-3	Flake	99.57	68.44	68.44	60.34	60.34	21.47	75	20	Plain	60-75	20.36	37.24	Overshot
T17-2644	P3-3	Blade	77.54	102.52	102.52	40.88	40.88	18.19	235	135	Plain	75-90	6.84	22.25	Hinged
T17-2645	P2-3	Flake	8.22	33.89	33.89	35.88	35.88	7.01	100	55	Facetted	60-75	4.97	20.15	Feather
T17-265	2	Pseudo_Levallois	1.77	22.44	22.75	30.91	30.91	2.92	75	60	Beveled	75-90	2.88	10.75	Feather
T17-2650	P3-3	Flake	5.96	34.59	34.59	27.72	27.71	9.53	100	50	Plain	75-90	3.83	7.39	Feather
T17-2653	P2-3	Flake	27.93	36.72	36.72	58.66	58.66	12.05	135	55	Plain	60-75	10.3	27.99	Feather
T17-2664	P3-3	Bladelet	0.35	18.85	18.85	7.93	7.91	1.81	40	40	Plain	45-60	1.54	3	Feather
T17-2682	P3-3	Flake	1.03	19.87	19.83	19.04	19.04	3.74	55	40	Plain	60-75	3.77	6.81	Feather
T17-2686	P3-3	Flake	2.85	24.87	24.87	31.51	31.5	3.8	80	25	Plain	60-75	1.28	6.96	Hinged
T17-2693	P3-3	Flake	3.52	21.79	21.79	22.1	22.1	5.64	60	35	Plain	60-75	5.76	12.2	Hinged
T17-2698	P2-3	Debordant	10.04	37.58	37.48	29.6	29.67	8.37	95	45	Beveled	45-60	6.3	17.99	Feather
T17-2701	P3-3	Kombewa	2.89	23.14	23.14	23.48	23.48	5.89	60	30	Plain	<45	7.53	22.7	Feather
T17-2704	P2-3	Blade	1.64	31.42	31.42	14.89	14.89	2.33	80	65	Plain	75-90	2.37	6.03	Hinged
T17-2707	P3-3	Bladelet	0.76	23.55	23.23	11.86	11.86	1.93	55	45	Plain	75-90	1.2	2.03	Step
T17-2717	P3-3	Blade	7.46	44.09	44.09	21.31	21.31	8.86	80	50	Plain	<45	11.88	21.06	Feather
T17-2730	P3-3	Debordant	40.5	61.79	61.79	44.62	44.62	14.36	155	10	Cortical	75-90	7.81	26.55	Hinged
T17-2740	P3-3	Pseudo_Levallois	60.84	52.93	52.93	62.03	62.01	19.17	150	100	Plain	75-90	18.22	45.29	Feather
T17-2744	P2-3	Flake	1.4	20.81	20.81	18.73	18.73	2.8	55	40	Cortical	60-75	2.33	11.02	Feather
T17-2754	P3-3	Flake	3.84	23.53	23.44	27.23	27.23	8.31	70	20	Plain	75-90	2.75	6.79	Overshot
T17-2763	P3B-3	Bladelet	0.2	14.73	14.72	5.05	5.05	1.63	35	35	Plain	75-90	1.6	4.39	Feather
T17-2768	P3-3	Laminar flake	73.59	79.75	79.75	77.63	77.63	15.07	205	200	Facetted	75-90	15.93	35.8	Feather
T17-2779	P2-3	Crest flake	11.36	19.63	19.63	40.13	40.13	14.67	65	15	Facetted	45-60	16.03	39.57	Feather
T17-2784	P3-3	Kombewa	5.87	29.2	29.2	30.13	30.13	7.81	80	35	Undetermined	60-75	8.74	29.96	Feather
T17-2785	P2-3	Flake	16.7	44.66	44.52	31.15	31.15	13.52	110	60	Plain	75-90	8.1	14.3	Feather
T17-279	2	Microblade	0.08	18	18	3.31	3.31	1	35	35	Plain	75-90	1.06	2.24	Undetermined
T17-2816	P3-2	Blade	2.15	29.14	29.17	15.83	15.83	4.11	70	60	Plain	75-90	1.74	5.93	Hinged
T17-2822	P2-3	Blade	12.36	44.84	44.84	22.94	22.94	8.29	100	30	Cortical	60-75	9.53	25.7	Step
T17-2828	P2-3	Pseudo_Levallois	8.1	30.62	30.63	45.52	45.52	7.55	110	75	Plain	60-75	6.68	14.31	Feather
T17-2843	P3-3	Blade	2.2	30.47	30.47	16.85	16.91	4.92	75	30	Cortical	75-90	2.49	2.49	Hinged
T17-2846	P2-3	Flake	0.31	12.11	12.32	10.45	10.45	1.65	35	35	Plain	60-75	1.26	2.13	Feather
T17-2858	P3-3	Flake	34.23	44.39	44.39	51.22	51.22	20.62	125	60	Dihedral convex	45-60	22.7	50.2	Feather
T17-286	2	Blade	1.62	33.96	33.96	14.85	14.85	2	80	70	Plain	75-90	1.43	5.4	Step
T17-2860	P2-3	Blade	4.18	35.08	35.08	16.11	16.11	4.38	80	40	Plain	45-60	3.14	7.96	Step
T17-2871	P2-3	Crest flake	4.15	26.94	26.94	31.27	31.27	7.31	80	40	Cortical	60-75	3.6	10.08	Step
T17-2886	P2-3	Flake	0.41	9.43	9.43	13.95	13.95	2.78	30	30	Plain	45-60	2.58	6.87	Feather
T17-2891	P3-3	Laminar flake	5.11	36.04	36.04	27.14	27	6.09	85	35	Beveled	60-75	4.48	12.07	Feather
T17-2899	P2-3	Flake	5.43	22.9	22.9	20.92	21.18	8.33	70	15	Plain	<45	9.65	14.58	Feather
T17-2900	P3-3	Flake	2.85	23.48	23.48	25.42	25.42	5.6	75	30	Dihedral convex	75-90	3.52	14.78	Overshot
T17-2906	P3-3	Flake	3.41	22.49	22.49	29.22	29.22	4.54	70	50	Plain	60-75	7.19	20.49	Feather
T17-2907	P2-3	Laminar flake	6.94	35.99	35.84	27.2	27.2	7.91	90	40	Cortical	75-90	2.95	12.06	Step
T17-2909	P3-3	Flake	1.34	20.97	20.96	19.43	19.43	3.84	60	20	Cortical	75-90	2.89	8.65	Hinged
T17-2911	3	Flake	25.33	56.52	56.52	34.08	34.07	11.53	130	35	Cortical	45-60	11.34	30.93	Feather
T17-2918	P3-3	Bladelet	0.41	18.76	18.76	8.16	8.16	2.14	40	25	Plain	75-90	1.63	4.18	Feather
T17-2934	P3-3	Flake	0.85	18.22	18.19	15.9	16.62	2.43	50	40	Plain	75-90	2.15	6.05	Feather
T17-2942	P3-3	Flake	4.65	28.66	28.66	27.01	27.01	7.38	65	30	Plain	75-90	6.76	16.23	Hinged
T17-2944	P3-3	Flake	2.58	21.19	21.19	28.13	28.13	4.34	70	55	Beveled	75-90	2.93	21.63	Feather
T17-2948	P3-3	Bladelet	1.43	23.06	23.27	12.11	12.11	5.27	55	50	Plain	45-60	4.68	9.47	Feather
T17-2955	P2-3	Flake	26.71	46.55	46.55	67.29	67.29	10.5	145	25	Beveled	60-75	9.58	31.74	Hinged
T17-2956	P2-3	Levallois	41.94	69.29	69.28	54.94	54.94	10.81	190	60	Cortical	75-90	8.08	12.25	Hinged
T17-2964	P2-3	Flake	2.09	25.34	25.34	20.59	20.59	5.12	65	30	Plain	75-90	1.58	3.71	Feather
T17-2976	P2-3	Laminar flake	0.39	16.23	16.23	9.29	9.29	2.12	40	40	Plain	60-75	1.5	4.49	Feather
T17-2981	P3-3	Laminar flake	1.03	21.71	21.71	13.63	13.63	5.76	40	40	Dihedral convex	60-75	2.43	12.62	Feather
T17-2992	P2-3	Flake	27.03	40.38	40.43	45.88	45.88	11.21	115	15	Dihedral convex	75-90	9.76	37.76	Step
T17-2994	P2-3	Flake	64.99	66.7	66.7	95.6	95.6	8.53	225	135	Cortical	60-75	9.25	40.87	Feather
T17-2995	P2-3	Flake	26.05	51.61	50.12	48.78	48.79	8.85	140	90	Facetted	75-90	8.47	31.83	Step
T17-3013	P2-3	Flake	18.05	45.28	45.32	52.36	52.36	10.35	135	85	Dihedral flat	75-90	7.11	19.65	Feather
T17-3024	P2-3	Flake	3.26	29.73	29.73	21.93	21.92	6.18	85	25	Puncti	60-75	1.82	3.34	Feather
T17-3034	P2-3	Decortation	10.17	33.32	33.32	29.68	29.68	10.92	95	30	Cortical	60-75	6.78	12.4	Feather
T17-3038	P3-3	Laminar flake	13.15	50.56	66.87	60.14	23.73	9.2	130	40	Cortical	60-75	6.85	17.75	Overshot
T17-3048	P2-3	Laminar flake	272.9	122.77	122.78	52.96	52.95	42.86	270	0	Facetted	60-75	24.65	30.55	Feather
T17-3052	P2-3	Flake	2.25	24.76	24.76	22.63	22.63	3.79	70	70	Plain	60-75	2.15	6.44	Feather
T17-3071	P2-3	Pseudo_Levallois	12.77	32.99	32.95	50.83	50.83	8.76	120	45	Plain	75-90	5.3	12.85	Hinged
T17-3072	P2-3	Decortation	11.29	42.88	42.55	54.91	54.91	6.34	120	15	Dihedral convex	75-90	6.73	27.2	Step
T17-308	2	Flake	0.66	12.23	13.12	15.05	15.07	3.32	40	10	Plain	60-75	3.41	7.97	Hinged
T17-3085	P3-2	Bladelet	0.58	20.17	20.17	7.58	7.58	2.94	45	20	Plain	75-90	0.83	1.58	Overshot
T17-310	2	Blade	13.27	59.42	59.41	18.53	18.51	9.17	135	45	Plain	75-90	1.72	6.68	Feather
T17-3119	P2-3	Flake	2.75	26.53	26.53	24.69	24.69	3.33	80	35	Lineal	60-75	0	2.42	Step
T17-3133	P2-3	Flake	8.29	35.33	35.33	37.44	37.44	7.11	110	90	Facetted	60-75	6.51	29.67	Feather
T17-314	2	Bladelet	1.26	22.4	22.4	11.48	11.48	2.87	50	35	Plain	75-90	1.94	7.06	Hinged
T17-315	2	Blade	8.24	58.72	64.43	18.51	18.59	6.6	140	30	Plain	60-75	6.3	7.46	Feather
T17-3155	P2-3	Tablet	9.51	48.34	48.34	19.74	19.74	11.35	75	20	Facetted	<45	18.87	18.2	Feather
T17-3156	P3-3	Laminar flake	0.94	20.92	20.89	11.96	11.96	4.44	50	40	Plain	60-75	0.4	9.48	Feather
T17-317	2	Decortation	7.74	24.78	25.15	40.68	40.67	9.07	65	55	Cortical	75-90	9.49	40.01	Feather
T17-3177	P3-3	Biface thinning flake	2.76	31.84	32.7	23.18	23.17	3.14	90	45	Plain	45-60	2.33	7.05	Feather
T17-3179	P2-3	Laminar flake	4.6	34.07	34.07	21.06	21.06	7.49	80	50	Cortical	60-75	4.62	13.39	Hinged
T17-3180	P2-3	Flake	9.48	29.71	29.71	44.6	44.6	9.1	75	25	Cortical	75-90	7.52	42.49	Feather
T17-3193	P2-3	Flake	8.32	40.07	40.06	40.9	40.9	6.31	115	65	Plain	60-75	5.29	15.46	Feather
T17-322	2	Flake	2.81	26.12	26.12	17.49	17.49	4.9	65	25	Plain	60-75	4.89	14.05	Hinged
T17-3263	P1-3	Bladelet	0.32	19.34	19.34	4.81	4.81	2.39	35	30	Puncti	75-90	2.02	1.74	Feather
T17-3280	P3-3	Flake	4.22	29.91	29.88	30.72	30.75	5.69	85	30	Lineal	60-75	1.45	9.22	Hinged
T17-3281a	P1-3	Laminar flake	5.85	39.45	39.45	16.32	16.32	7.24	100	50	Plain	45-60	7.6	16	Feather
T17-3281b	P1-3	Flake	4.73	26.49	26.48	42.53	42.53	4.85	100	50	Dihedral flat	60-75	4.71	14.31	Hinged
T17-3283	P1-3	Flake	6.17	24.02	24.02	37.69	37.69	8.59	95	70	Puncti	75-90	1.76	3.21	Hinged
T17-3285	P1-3	Levallois	22.14	54.28	54.28	46.07	46.07	10.66	155	150	Beveled	75-90	6.49	25.98	Feather
T17-3287	P1-3	Flake	11.64	42.61	42.61	35.4	35.25	8.59	120	75	Cortical	60-75	8.97	23.48	Hinged
T17-3288	P1-3	Flake	48.73	71.61	71.61	56.03	56.03	13.45	160	130	Dihedral convex	60-75	13.55	54.37	Feather
T17-3293	P1-3	Laminar flake	21.54	48.51	48.48	31.96	31.96	13.1	100	20	Dihedral convex	60-75	16.02	33.6	Feather
T17-331	2	Blade	5.02	32.03	32.03	14.1	14.1	10.75	65	20	Plain	75-90	7.96	10.55	Hinged
T17-3316	P3-3	Flake	4.01	18.88	18.87	24.66	24.66	10.24	50	5	Plain	60-75	9.11	20.31	Hinged
T17-333b	2	Microblade	0.05	12.08	12.08	3.03	3.03	1.18	25	20	Plain	75-90	0.9	1.75	Feather
T17-3342	P3-3	Flake	14.73	32.57	32.57	50.92	50.92	8.6	100	90	Beveled	60-75	9.82	30.77	Feather
T17-3349	P3-3	Flake	3.24	28.17	28.17	18.81	18.99	6.08	75	25	Cortical	60-75	5.56	8.54	Hinged
T17-336	2	Decortation	0.73	15.63	15.63	17.23	17.23	2.4	45	20	Plain	75-90	1.75	5.73	Feather
T17-3389a	P1-3	Flake	1.95	19.42	19.42	21.73	21.73	4.19	70	50	Plain	60-75	2.78	6.83	Feather
T17-3389b	P1-3	Flake	0.9	14.34	14.34	19.29	19.25	3.15	45	35	Plain	60-75	3.29	13.43	Feather
T17-3394	P1-3	Pseudo_Levallois	45.06	55.08	71.7	63.76	41.49	13.71	155	165	Beveled	60-75	9.69	38.46	Feather
T17-3395	P1-3	Flake	2.97	32.84	32.84	20.08	20.08	3.43	90	45	Plain	60-75	1.7	4.11	Hinged
T17-3396	P1-3	Laminar flake	18.65	53.2	53.2	36.16	36.16	11.05	150	140	Plain	75-90	3.16	13.5	Overshot
T17-3402	P1-3	Decortation	21.66	55.33	55.33	54.55	54.55	8	165	55	Cortical	75-90	4.36	6	Step
T17-3404	P1-3	Flake	13.84	35.97	35.97	27.53	27.53	15.27	110	45	Cortical	60-75	14.88	27.59	Feather
T17-341	2	Flake	15.72	39.81	39.81	24.89	24.8	15.01	110	50	Plain	45-60	16.35	21.28	Feather
T17-3417a	P2-3	Flake	1.28	15.56	15.56	23.03	23.03	3.86	50	30	Plain	<45	3.38	13.85	Feather
T17-3417b	P2-3	Laminar flake	0.53	19.2	19.21	10.9	10.92	2.67	55	45	Plain	60-75	1.15	2.62	Feather
T17-3426a	P2-3	Flake	1.69	18.36	18.4	23	23	4.14	55	5	Lineal	60-75	2.82	6.4	Feather
T17-3426b	P2-3	Flake	0.79	19.07	19.07	17.12	17.62	2.52	55	55	Plain	75-90	1.36	6.33	Feather
T17-3465	P2-3	Laminar flake	20.1	47.13	47.12	34.36	34.36	15.56	105	0	Plain	75-90	6.18	13.93	Overshot
T17-347a	2	Blade	1.58	37.61	37.61	16.12	16.12	3.9	85	80	Plain	60-75	1.17	5.65	Feather
T17-348a	2	Bladelet	0.46	16.8	16.59	7.25	7.25	2.51	45	35	Plain	75-90	2.32	8.26	Feather
T17-3492	P1-3	Flake	0.53	12.96	12.96	16.02	16.02	2.33	40	20	Plain	45-60	1.78	9	Feather
T17-35	2	Laminar flake	10.29	39.39	46.4	22.9	23.49	8.62	105	10	Plain	60-75	4.86	9.66	Hinged
T17-350	2	Pseudo_Levallois	159.66	76.58	123.37	119.92	52.99	24.45	280	120	Plain	75-90	9.22	15.92	Feather
T17-3501	P1-3	Flake	15.84	31.94	31.94	38.59	38.59	11.03	100	30	Plain	75-90	8.22	23.88	Hinged
T17-3502	P1-3	Laminar flake	63.94	75.91	75.9	44.22	44.21	26.01	175	90	Dihedral flat	75-90	12.25	22.75	Feather
T17-3505	P1-3	Laminar flake	76.58	70.36	70.11	61.93	61.93	22.89	160	140	Facetted	75-90	23.62	48.31	Feather
T17-3518	P2-3	Bladelet	0.31	16.59	16.59	6.31	6.31	2.23	40	10	Plain	75-90	1.28	4.25	Feather
T17-3523	P2-3	Flake	4.07	27.47	28.27	21.66	21.78	5.78	75	60	Plain	60-75	5.46	18.34	Feather
T17-356	2	Levallois	15.22	37.01	44.42	43.45	39.56	12.36	120	110	Dihedral flat	75-90	7.63	17.4	Hinged
T17-3575	P2-3	Flake	2.15	18.86	18.86	21.4	21.4	5.6	60	25	Plain	75-90	2.94	12.18	Feather
T17-3579	P2-3	Kombewa	5.21	21.93	21.93	30.51	30.51	6.61	60	10	Facetted	75-90	6.72	28.86	Step
T17-358	2	Outrepassé	22.46	32.09	31.55	46.98	46.95	12.61	110	95	Plain	60-75	7.07	25.7	Feather
T17-3583	P2-3	Pseudo_Levallois	11.52	42.26	42.26	37.32	37.32	9.06	115	70	Cortical	75-90	7.87	24.85	Hinged
T17-3589	P2-3	Core tablet	8.04	17.59	17.59	37.14	37.14	15.03	50	0	Facetted	<45	14.44	37.43	Hinged
T17-3591	P2-3	Pseudo_Levallois	27.15	39.65	39.35	48.8	48.78	18.1	125	100	Plain	75-90	5.5	13.39	Feather
T17-3593	P2-3	Flake	81.2	70.88	71.27	79.66	79.66	19.15	200	115	Plain	75-90	10.66	37.38	Feather
T17-360	2	Laminar flake	0.26	14.45	14.48	8.3	8.3	1.44	35	15	Plain	75-90	1.41	3.06	Hinged
T17-361	2	Flake	4.64	25.51	25.51	31.7	31.7	6.03	70	40	Beveled	60-75	6.13	19.87	Hinged
T17-362	2	Flake	1.67	16.82	16.81	16.28	16.29	6.38	50	45	Plain	60-75	4.65	10.25	Overshot
T17-363	2	Laminar flake	0.94	19.91	19.91	13.85	14	2.95	55	45	Plain	75-90	1.07	8.34	Feather
T17-365	2	Laminar flake	33.46	63.25	63.72	40.78	40.82	16.96	160	130	Cortical	75-90	4.66	12.41	Overshot
T17-3652	P2-3	Decortation	90.42	58.63	58.63	57	56.97	29.86	160	55	Cortical	75-90	13.94	28.41	Feather
T17-3654	P2-3	Flake	3.53	23.74	23.25	18.83	18.83	9.47	60	50	Plain	60-75	7.24	13.94	Feather
T17-3655	P2-3	Laminar flake	26.74	52.87	52.87	33.94	33.91	16.28	130	40	Cortical	75-90	4.23	13.96	Feather
T17-3668	P2-3	Flake	29.3	50.13	50.17	52.88	52.88	9.42	140	35	Facetted	60-75	9.37	35.13	Hinged
T17-3682	P2-3	Flake	22.15	31.95	45.18	41.4	34.34	14.91	85	30	Plain	60-75	14.92	39.26	Feather
T17-3691	P2-3	Blade	4.3	37.94	37.94	16.42	16.42	6.72	80	70	Plain	75-90	7.08	13.53	Feather
T17-3692	P2-3	Flake	69.98	48.23	48.15	78.6	78.6	15.61	140	70	Plain	45-60	12.86	72.57	Hinged
T17-3698	P2-3	Laminar flake	2.64	29.61	29.42	16.06	16.06	6.45	55	45	Plain	45-60	8.16	17.11	Feather
T17-370	2	Blade	2.37	33.28	33.29	13.98	13.99	5.71	70	50	Plain	60-75	5.12	12.44	Feather
T17-3704	P2-3	Flake	8.65	34.49	34.49	30.03	30.03	8.53	95	5	Plain	60-75	4.91	10.61	Step
T17-3707	P2-3	Flake	12.06	27.98	28.11	38.1	38.1	11.71	90	70	Plain	45-60	10.21	25.24	Feather
T17-371b	2	Laminar flake	0.29	10.76	10.76	7.97	7.97	3.97	25	20	Plain	60-75	3.85	8.11	Feather
T17-371c	2	Bladelet	0.1	12.97	12.97	5.85	5.85	0.59	25	20	Plain	45-60	0.47	2.88	Feather
T17-371d	2	Microblade	0.05	10.1	10.1	4	4	0.7	20	15	Plain	75-90	0.97	2.16	Hinged
T17-371e	2	Microblade	0.01	8.98	9.12	2.97	2.97	0.33	20	20	Plain	75-90	0.45	2.57	Feather
T17-3734	P2-3	Outrepassé	26.77	29.03	29.03	44.72	44.72	13.82	115	15	Plain	60-75	11.45	23.85	Overshot
T17-374	2	Flake	16.42	27.83	27.81	48.41	48.41	11.91	75	20	Cortical	75-90	7.83	37.6	Hinged
T17-3746	P2-3	Pseudo_Levallois	6.63	28.7	28.7	32.65	32.65	9.93	90	65	Plain	75-90	8.8	12.48	Feather
T17-375	2	Laminar flake	16.32	47.26	47.28	22.1	22.1	13.18	110	40	Plain	75-90	5.42	18.37	Hinged
T17-3757	P2-3	Flake	2.19	18.57	18.57	22.13	22.13	5.6	55	25	Plain	45-60	4.66	12.13	Feather
T17-3764	P2-3	Outrepassé	33.16	56.39	56.39	39.54	39.1	15.58	125	35	Facetted	60-75	7.13	32.45	Overshot
T17-3768	P2-3	Flake	2.5	23.04	23.03	18.48	18.48	5.04	60	20	Cortical	45-60	3.09	13.08	Feather
T17-3777	P2-3	Bladelet	1.99	26.3	26.29	12.37	12.36	5.45	65	25	Plain	75-90	0.85	2.86	Overshot
T17-3795	P2-3	Flake	41.88	44.81	45.68	71.26	71.26	15.44	175	30	Cortical	75-90	4.64	11.15	Hinged
T17-38	2	Laminar flake	0.22	11.77	11.78	7.99	7.99	1.94	30	30	Plain	45-60	1.19	4.33	Feather
T17-3809	P2-3	Laminar flake	14.68	43.71	50.37	44.66	32.52	9.98	130	45	Plain	60-75	7.55	11.78	Feather
T17-3826	P2-3	Laminar flake	20.53	45.28	45.33	40.77	40.77	14.97	115	80	Cortical	60-75	8.99	22.92	Step
T17-3837	P2-3	Flake	4.36	24.01	24.68	21.08	21.08	8.84	65	45	Plain	75-90	7.63	14.86	Hinged
T17-3843b	P2-3	Bladelet	0.55	19.48	19.48	8.77	8.77	2.98	40	25	Plain	60-75	1.52	6.77	Feather
T17-384b	2	Flake	1.54	15.92	15.92	20.74	20.73	5.2	50	15	Plain	75-90	2.35	10.57	Hinged
T17-385a	2	Microblade	0.31	21.68	21.68	6.47	6.47	2.19	45	40	Puncti	75-90	0.53	1.37	Step
T17-3877	P2-3	Flake	2.06	21.44	21.43	21.4	21.47	5.33	55	45	Plain	60-75	1.88	11.61	Feather
T17-3910	P2-3	Levallois	21.96	52.66	52.66	42.29	42.29	10.11	135	110	Plain	75-90	6.51	12.38	Feather
T17-3911	P2-3	Core tablet	7.12	28.46	28.46	30.27	30.27	8.81	70	40	Facetted	75-90	26.79	9.88	Feather
T17-3919	P2-3	Flake	1.74	22.68	22.68	17.11	17.1	4.02	65	50	Plain	60-75	1.24	5.58	Feather
T17-391a	2	Flake	0.35	13.77	13.77	14.95	14.95	1.57	35	25	Plain	75-90	1.13	3.74	Step
T17-391b	2	Flake	0.75	14.74	14.74	18.46	18.46	3.58	35	15	Plain	75-90	3.49	15.82	Hinged
T17-3942	P2-3	Flake	2.85	19.5	19.5	22.17	22.17	6.74	50	25	Plain	60-75	6.82	18.19	Feather
T17-395	2	Debordant	10.29	40.44	40.44	27.35	27.33	7.21	105	40	Plain	60-75	4.87	17.7	Hinged
T17-3965	P2-3	Laminar flake	22.06	44.95	50.48	40.14	40.14	16.1	135	120	Plain	75-90	7.29	14.56	Feather
T17-3966	P2-3	Bladelet	0.38	15.17	15.17	7.08	9.04	2.62	45	40	Plain	75-90	1.41	3.24	Feather
T17-3972	P2-3	Debordant	6.91	31.84	31.84	33.22	33.29	7.86	80	30	Plain	75-90	8.3	20.97	Feather
T17-4021	P2-3	Blade	50.82	72.13	72.13	29.21	29.21	19.02	175	25	Plain	75-90	4.36	8.06	Hinged
T17-4033	P2-3	Laminar flake	10.31	52.49	52.48	29.21	29.21	9.14	115	60	Plain	60-75	7.86	21.54	Feather
T17-4043	P3-3	Decortation	247.34	90.13	90.12	73.94	73.94	30.51	220	10	Plain	75-90	26.41	44.78	Feather
T17-4051	P2-3	Flake	4.17	23.72	23.69	21.31	21.6	7.66	65	55	Plain	45-60	4.69	17.12	Feather
T17-4053	P2-3	Decortation	14.7	31.59	31.59	39.61	39.61	13.74	90	55	Plain	75-90	7.07	15.95	Feather
T17-406	2	Laminar flake	9.18	37.74	39.6	33.79	31.91	7.94	95	60	Plain	75-90	5.37	13.45	Step
T17-407	2	Levallois	9.38	41.22	41.28	37.63	37.68	6.69	125	90	Plain	75-90	1.97	3.66	Hinged
T17-4085	P2-3	Flake	8.03	31.9	31.71	35.48	35.49	7.24	80	20	Plain	75-90	3.14	12.94	Feather
T17-41	2	Flake	0.9	15.28	15.28	17.17	17.03	4.3	40	40	Plain	60-75	3.44	10.62	Feather
T17-4107	P2-3	Flake	18.42	27.31	59.11	56.83	28.12	14.09	125	60	Plain	45-60	3.97	12.96	Feather
T17-4114	P2-3	Flake	1.82	15.43	15.43	21.03	21.03	5.58	50	25	Dihedral convex	45-60	2.38	14.18	Feather
T17-4177	P2-3	Pseudo_Levallois	28.5	50.29	57.92	47.07	47.07	14.19	135	80	Plain	45-60	13.31	26.2	Feather
T17-418	2	Laminar flake	0.28	15.11	15.11	8.71	8.71	1.71	35	10	Plain	75-90	0.89	2.89	Hinged
T17-420a	2	Laminar flake	0.11	6.96	6.96	11.69	11.9	1.65	25	15	Plain	60-75	1.62	3.95	Feather
T17-4215	P3-3	Flake	1.64	26.22	26.22	20.7	20.7	3.36	70	55	Beveled	60-75	3.48	12.91	Feather
T17-4225	P3-3	Biface thinning flake	1.21	20.9	20.9	26.95	26.57	2.25	65	55	Plain	<45	1.6	8.09	Feather
T17-425	2	Laminar flake	1.42	26.19	26.16	14.6	14.6	1.99	70	55	Plain	75-90	1.44	7.11	Hinged
T17-4280	P1-3	Levallois	150.13	72.54	72.54	102.95	102.95	18.06	225	120	Cortical	75-90	14.4	40.78	Hinged
T17-4281	P1-3	Decortation	131.18	73.57	73.57	75.68	75.68	26.41	190	75	Cortical	75-90	13.98	30.67	Feather
T17-4282	P1-3	Decortation	10.93	31.84	31.84	64.3	64.3	8.19	140	50	Plain	60-75	6.31	19.34	Hinged
T17-4291	P2-3	Decortation	4.22	26.02	26.03	26.08	26.08	5.4	70	35	Plain	60-75	3.75	14.67	Hinged
T17-4296	P2-3	Pseudo_Levallois	30.31	53.48	53.48	43.28	43.28	15.39	130	120	Dihedral convex	75-90	11.49	36.62	Feather
T17-438	2	Debordant	28.74	48.93	48.93	50.41	50.41	9.97	135	40	Beveled	60-75	9.21	35.43	Feather
T17-4383	P3B-?	Flake	6.3	22.62	22.62	28.32	28.32	10.19	80	20	Plain	75-90	4.85	5.92	Feather
T17-4447	3B-2	Flake	1.48	19.85	20.2	24.8	24.8	2.65	70	60	Plain	75-90	1.64	3.17	Feather
T17-4452	P3B-3?	Laminar flake	20.87	59.42	59.42	52.65	52.64	7.55	170	100	Lineal	75-90	4.46	22.75	Step
T17-4453	P3-3	Laminar flake	1.03	25.27	25.52	15.35	15.35	6.02	60	35	Plain	60-75	4.99	10.14	Feather
T17-4463	P3B-3	Decortation	11.38	38.59	38.58	49.07	49.07	7.33	115	55	Plain	60-75	7.74	17.61	Feather
T17-4471	P3B-3	Bladelet	0.92	23.48	23.48	9.11	8.97	3.4	50	45	Dihedrconvex	60-75	5.83	7.37	Feather
T17-448	2	Decortation	1.59	21.21	21.21	15.75	15.75	4.29	50	20	Plain	75-90	2.73	7.44	Feather
T17-4491	P3B-3	Flake	27.46	43.4	43.4	38.59	38.59	17.34	115	95	Plain	60-75	14.32	30.56	Feather
T17-4497	P3B-3	Pseudo_Levallois	46.68	52.02	52.07	66.8	66.8	10.85	160	40	Facetted	60-75	11.6	40.06	Feather
T17-4508	P3B-3	Flake	8	37.31	37.31	30.56	30.56	8.15	100	60	Plain	75-90	3.43	11.93	Feather
T17-4514	P3B-3	Flake	5.57	25.47	25.48	27.06	27.06	7.41	80	40	Plain	60-75	5.96	13.49	Hinged
T17-4536	PB2-2	Flake	2.45	17.75	17.8	26.18	26.18	5.54	60	35	Plain	<45	4.08	11.62	Feather
T17-454	2	Blade	1.87	29.58	29.58	15.48	15.5	3.94	70	50	Plain	60-75	3.12	11.23	Hinged
T17-4553	P3B-3	Flake	59.12	51.29	51.29	62.12	62.12	19.51	155	20	Plain	75-90	7.83	34.43	Step
T17-4559	P3B-3	Flake	13.79	32.21	32.21	38.56	38.56	10.75	80	25	Plain	60-75	8.8	33.09	Feather
T17-457	2	Flake	0.42	10.48	10.47	15.53	15.53	1.9	35	25	Plain	60-75	0.89	6.6	Hinged
T17-4572	P2B-2	Microblade	0.13	12.36	12.36	6.03	6.03	1.17	25	20	Plain	75-90	0.96	1.7	Hinged
T17-4574	P3B-3	Laminar flake	58.12	63.16	63.16	46.09	46.09	22.1	160	150	Plain	75-90	12.35	28.93	Feather
T17-459	3	Flake	2.32	18.56	18.46	19.02	19.02	5.19	55	0	Plain	60-75	4.16	6.64	Hinged
T17-4602	PB2-2	Flake	0.83	15.91	16.65	19.06	19.05	3.42	50	20	Beveled	45-60	1.95	6.78	Step
T17-4613	PB2-2	Pseudo_Levallois	10.13	33	33.84	41.25	41.25	8.25	75	55	Dihedral convex	60-75	21.57	31.62	Feather
T17-462	3	Bladelet	0.63	16.44	16.05	8.43	8.43	3.2	40	20	Plain	60-75	2.75	7.11	Hinged
T17-4622	P3B-2	Blade	9.66	53.3	54.53	27.96	27.96	8.12	130	130	Lineal	75-90	1.8	11.26	Feather
T17-4629	P3B-3	Blade	11.3	52.28	52.28	21.68	21.68	9.92	120	90	Plain	75-90	3.02	7.13	Hinged
T17-4630	P3B-3	Flake	9.86	25.74	26.78	39.93	39.93	8.82	100	90	Plain	75-90	4.41	10.01	Feather
T17-4632	P3B-3	Bladelet	0.08	8.84	8.84	4.23	4.23	1.26	20	20	Plain	75-90	1.04	3.44	Feather
T17-4639	PB3-3	Laminar flake	39.8	71.43	71.45	41.65	41.65	17.97	165	135	Dihedral convex	75-90	13.49	25.24	Overshot
T17-466	3	Flake	0.53	13.57	13.56	13.37	13.36	3.19	40	30	Plain	60-75	1.2	7.02	Feather
T17-4662	P3B-3	Flake	51.77	61.87	61.87	60.09	60.09	16.55	175	170	Cortical	75-90	10.15	24.93	Feather
T17-4680	P2B-2	Laminar flake	0.26	13.32	15.91	9.52	7.38	2.66	35	35	Plain	60-75	1.02	2.19	Feather
T17-4687	P3-3	Pseudo_Levallois	16.26	37.28	37.28	42.34	42.34	10.59	120	70	Plain	75-90	4.15	12.53	Feather
T17-4698	PB2-2	Flake	0.81	18	17.99	17.91	17.91	3.14	50	50	Facetted	75-90	2.8	10.06	Feather
T17-4722	P3B-3	Bladelet	0.35	15.65	15.67	7.26	7.26	1.96	35	20	Plain	45-60	1.39	5.06	Hinged
T17-4727	PB2-2	Flake	27.23	44.08	46.92	48.64	48.64	11.56	115	80	Facetted	60-75	7.09	39.66	Step
T17-4732	P3B-3	Flake	5.37	22.26	22.26	34.97	34.97	10.79	65	65	Cortical	45-60	10.71	34.88	Feather
T17-473a	3	Laminar flake	0.43	14.6	14.6	9.87	9.9	2.87	35	30	Plain	60-75	1.53	4.83	Overshot
T17-473b	3	Decortation	0.62	14.75	14.85	20.61	20.61	2.15	50	50	Plain	75-90	1.29	4.54	Feather
T17-473c	3	Flake	3.57	21.55	21.55	32.19	32.18	6.45	60	60	Dihedral convex	60-75	6.53	28.56	Feather
T17-474	2	Laminar flake	0.42	18.18	18.47	11.67	11.67	1.9	45	25	Dihedral convex	60-75	1.75	6.07	Feather
T17-4746	P2B-2	Laminar flake	0.53	19.02	19.02	10.76	10.76	1.86	50	40	Plain	75-90	1.43	3.09	Feather
T17-4749	P3B-3	Laminar flake	15.84	40.14	40.13	28.17	28.17	12.71	100	50	Facetted	75-90	7.5	20.85	Hinged
T17-4780	P3B-3	Flake	7.45	21.55	21.55	32.9	32.87	12.82	70	55	Plain	60-75	12.88	24.78	Feather
T17-4782	3	Flake	1.05	19.32	19.32	18.18	18.18	3.52	55	35	Lineal	60-75	1.23	4.2	Feather
T17-4786	P3B-3	Bladelet	0.92	25.73	25.73	8.74	8.74	4.37	55	10	Plain	75-90	1.11	3.56	Overshot
T17-4789	PB2-2	Debordant	2.92	22.18	21.97	16.08	16.09	5.67	55	0	Plain	60-75	4.54	13.51	Feather
T17-4792	P3B-3	Flake	16.53	33.6	33.6	37.34	37.34	21.82	70	25	Plain	60-75	21.38	38.82	Feather
T17-4795	P3B-3	Flake	9.64	35.72	35.72	31.2	31.2	9.32	80	70	Cortical	60-75	12.04	24.32	Feather
T17-4796	P3B-3	Flake	3.75	14.89	14.89	38.96	38.96	6.88	75	70	Plain	<45	8.14	16.83	Feather
T17-4808	P3B-3	Blade	7.99	49.73	49.73	25.92	25.92	5.78	105	100	Dihedrconvex	75-90	4.85	18.1	Feather
T17-4810	P2B-2	Microblade	0.08	20.62	20.62	4.04	4.04	1.17	40	40	Facetted	75-90	1.11	1.86	Undetermined
T17-4813	P3B-3?	Blade	3.73	39.81	39.81	21.29	21.29	4.02	100	95	Plain	75-90	1.39	3.21	Feather
T17-4824	P3-3	Bladelet	0.27	14.38	14.38	6.01	6	2.12	35	20	Plain	60-75	2.1	5.17	Feather
T17-4832	P2B-2	Blade	3.18	39.08	39.07	13.1	13.1	6.46	85	75	Lineal	60-75	1.54	6.61	Feather
T17-4836	P3B-3	Flake	53.82	51.17	51.19	55.7	55.7	21.11	155	40	Facetted	75-90	14.28	23.1	Hinged
T17-4848	P2B-2	Microblade	0.21	15.46	15.46	4.65	4.59	1.31	35	30	Plain	75-90	0.95	1.78	Hinged
T17-4849	P3B-3	Core tablet	34.26	58.22	58.22	45.07	45.07	14.83	150	60	Plain	75-90	2.7	6.82	Feather
T17-4852	P2B-2	Decortation	145.62	51.69	51.7	74.08	74.02	38.41	175	50	Cortical	<45	18.98	45.66	Overshot
T17-4858	P3B-3	Flake	7.13	36.55	36.55	24.71	24.71	8.54	75	15	Plain	<45	12.23	19.7	Step
T17-486	2	Flake	1.2	15.97	15.97	18.59	18.59	4.53	45	40	Plain	75-90	1.58	5.56	Feather
T17-4861	P3B-3	Blade	4.74	29.92	29.92	15.99	15.99	13.46	70	15	Plain	75-90	1.89	7.11	Overshot
T17-4876	P3-3	Flake	4.98	22.14	22.16	29.61	29.61	7.12	60	10	Plain	60-75	8.09	23.9	Hinged
T17-4883	P3B-3	Laminar flake	14.97	48.98	48.98	33.14	33.14	8.65	110	90	Cortical	60-75	7.49	22.48	Feather
T17-490	2	Debordant	27.69	47.25	47.25	52.87	52.87	14.13	115	40	Facetted	45-60	10.98	34.38	Hinged
T17-4900	P3-3	Flake	2.94	22.22	22.32	24.54	24.6	5.11	70	50	Dihedral convex	60-75	3.37	11.47	Feather
T17-491	2	Blade	6.84	46.28	46.28	18.75	18.74	5.87	110	55	Puncti	75-90	3.46	5.96	Step
T17-4910	P3B-3	Flake	94.63	76.71	76.7	65.06	65.06	27.37	215	150	Plain	75-90	6.27	15.88	Feather
T17-492	2	Kombewa	3.19	24.69	24.88	26.29	26.29	4.76	60	50	Cortical	<45	8.93	23.6	Feather
T17-4934	P3B-3	Bladelet	2.05	34.66	34.66	10.98	10.98	7.79	80	35	Facetted	75-90	2.42	8.38	Overshot
T17-496	3	Flake	0.79	18.89	18.89	15.79	15.79	2.59	50	50	Plain	75-90	1.79	4.92	Hinged
T17-4969	P3-3	Flake	3.87	27.55	27.55	24.36	24.39	9.16	55	55	Facetted	60-75	9	24.48	Feather
T17-498	2	Debordant	14.09	33.95	33.95	58.53	58.53	7.59	145	90	Plain	75-90	3.17	10.24	Feather
T17-4981	P3B-3	Flake	12.66	29.92	30.03	38.86	38.86	10.5	95	25	Plain	75-90	6.85	20.32	Hinged
T17-4986	P3B-3	Laminar flake	17.69	45.94	45.94	37.49	27.89	13.43	115	30	Plain	75-90	4.1	14.03	Overshot
T17-5004	P2B-2	Flake	0.46	13.48	13.48	12.76	12.76	2.64	35	20	Plain	75-90	1.5	2.77	Feather
T17-5005	P2B-2	Flake	1.94	14.58	14.58	20.58	20.58	6.54	55	35	Plain	75-90	0.74	5.08	Feather
T17-501	3	Laminar flake	0.27	14.71	14.71	8.2	8.23	2.37	40	30	Lineal	75-90	0.36	3.3	Feather
T17-5018	P2B-2	Blade	22.89	59.76	59.89	26.49	26.49	18.13	135	35	Plain	60-75	8.09	15.43	Step
T17-5022	2B-2	Blade	5.5	47.19	47.19	20.06	20.04	5.79	110	95	Plain	75-90	1.58	5.36	Hinged
T17-5036	P3-3	Flake	1.75	17.36	17.38	19.16	19.16	5.02	50	25	Dihedral convex	60-75	5.09	13.85	Hinged
T17-504	3	Debordant	2.3	21.32	21.37	20.64	20.64	7.34	55	15	Plain	60-75	6.22	13.63	Hinged
T17-5080	PB2-2	Flake	1.59	16.46	16.02	20.42	20.43	4.95	55	25	Plain	60-75	4.38	6.93	Hinged
T17-5089	P3B-3	Debordant	13.37	36.81	36.81	35.68	35.68	8.34	115	60	Plain	60-75	3.8	11.07	Feather
T17-5090	P3B-3	Decortation	31.78	54.04	54.01	37.07	37.07	17.73	125	55	Cortical	75-90	13.24	32.99	Step
T17-5094	P3B-3	Flake	4.48	22.12	22.23	26.9	26.9	6.29	65	30	Plain	60-75	6.28	17.56	Hinged
T17-511	3	Laminar flake	0.05	9.53	9.57	5.5	5.5	0.58	20	15	Lineal	60-75	0.41	2.01	Step
T17-5112	P2B-2	Microblade	0.2	23.1	23.1	3.61	3.61	1.45	45	45	Plain	75-90	1.6	2.21	Feather
T17-5117	P3B-3	Flake	2.98	21.69	20.23	24.49	24.49	6.07	60	20	Plain	60-75	4.67	12.3	Step
T17-5134	3?	Laminar flake	8.7	46.26	46.88	28.63	28.63	7.34	105	100	Cortical	75-90	5.7	19.13	Feather
T17-5142	P3B-3	Decortation	6.5	25.71	25.71	21.98	21.98	7.43	70	15	Cortical	75-90	6.95	18.88	Step
T17-5148	P3B-3	Decortation	27.13	48.82	48.82	37.75	37.75	15.24	125	35	Cortical	75-90	14.63	26.41	Hinged
T17-5160	PB2-2	Flake	2.31	20.69	20.66	26.6	26.6	3.1	70	40	Plain	60-75	1.78	8.36	Hinged
T17-5192	PB2-2	Decortation	39.93	50.8	50.92	74.48	74.48	11.82	150	120	Facetted	75-90	12.07	52.2	Feather
T17-5194	PB2-2	Flake	14.71	39.71	39.71	38.17	38.17	11.93	110	50	Dihedral convex	60-75	4.34	10.77	Feather
T17-5195	P2B-2	Blade	4.06	38.14	37.83	15.14	15.15	7.26	90	40	Plain	60-75	3.76	7.11	Step
T17-5197	P2B-2	Debordant	3.86	31.38	31.67	16.21	16.24	6.35	70	30	Plain	60-75	1.95	5.89	Feather
T17-5198	2B-2	Laminar flake	20.86	69.51	69.51	34.89	34.89	9.77	170	145	Plain	75-90	2.39	6.41	Overshot
T17-5200	P2B-2	Flake	3.64	27.14	27.14	27.83	27.83	4.8	70	50	Dihedral convex	60-75	3.57	21.52	Feather
T17-5203	P2B-2	Laminar flake	35.92	59.01	61.86	46.57	46.59	14.05	175	30	Plain	75-90	7.24	14.9	Feather
T17-5204	2	Flake	29.47	46.84	46.84	43.08	43.06	10.88	130	50	Plain	75-90	5.94	25.58	Hinged
T17-5206	P2B-2	Debordant	15.61	41.23	41.45	31.96	31.98	10.58	100	15	Plain	75-90	7.69	18.59	Hinged
T17-5232	P2B-2	Outrepassé	24.62	57.24	57.24	40.32	40.32	11.42	125	125	Plain	<45	16.94	31.23	Overshot
T17-525	3	Flake	2.9	23.05	23.05	26.84	26.84	4.45	65	25	Plain	75-90	1.26	11.14	Feather
T17-53	2	Flake	1.1	15.91	16.06	16.9	16.9	4.75	45	35	Lineal	75-90	0	0	Feather
T17-537	2	Laminar flake	0.22	15.11	15.11	8.9	8.93	1.73	35	30	Plain	60-75	0.68	2.88	Feather
T17-544	3	Flake	29.47	52.55	52.55	49.59	49.59	13.92	140	45	Plain	45-60	5.91	24.16	Feather
T17-553	2	Flake	1.13	16.54	16.54	20.51	20.51	2.76	55	25	Plain	60-75	1.29	8.07	Hinged
T17-568	2	Decortation	36.76	40.48	40.47	54.1	54.12	23.3	120	0	Cortical	45-60	22.85	43.83	Feather
T17-569	2	Flake	4.53	25.27	25.28	34.43	34.43	5.7	85	40	Cortical	45-60	3.69	7.48	Feather
T17-571	2	Flake	10.75	23	35.97	33.38	28.56	10.39	70	20	Cortical	60-75	12.01	26.78	Feather
T17-572	2	Flake	41.84	47.26	47.24	45	45	18.64	125	45	Cortical	60-75	14.76	32.75	Hinged
T17-576	2	Flake	26.98	38.21	38.21	61.08	61.08	9.52	150	75	Cortical	75-90	7.44	21.26	Hinged
T17-580a	3	Flake	0.45	12.69	12.69	13.08	13.07	2.9	35	30	Plain	60-75	1.48	3.46	Feather
T17-580b	3	Flake	0.48	12.15	12.15	15.51	15.51	2.57	40	25	Plain	75-90	1.12	3.28	Feather
T17-582	3	Flake	14.41	48.67	48.67	46.67	46.65	7.04	135	35	Plain	60-75	9.48	21.31	Hinged
T17-583	3	Flake	2.17	17.34	17.34	18.85	18.85	7.26	50	35	Plain	60-75	5.61	17.14	Feather
T17-584	3	Debordant	0.77	13.05	13.05	18.78	18.78	2.75	40	15	Lineal	75-90	0	0	Hinged
T17-59	2	Laminar flake	0.4	16.79	16.79	10.19	10.39	2.75	40	40	Plain	60-75	1.38	4.76	Feather
T17-596	3	Laminar flake	0.2	12.9	12.91	7.69	7.71	1.92	30	30	Plain	75-90	1.06	6.99	Feather
T17-598	3	Flake	1.05	15.17	15.17	16.95	16.95	5.76	50	20	Cortical	75-90	2.57	9.7	Overshot
T17-6	2	Flake	1.12	16.78	16.78	14.56	14.56	4.37	45	35	Plain	60-75	2.73	6.36	Feather
T17-604	3	Flake	4.15	25.88	25.88	28.56	28.56	4.72	85	5	Plain	75-90	1.86	10.3	Hinged
T17-609	3	Blade	1.23	28.25	28.25	15.25	15.27	2.71	65	60	Plain	75-90	1.38	8.8	Feather
T17-614	3	Flake	1.18	18.06	17.4	21.89	21.89	3.73	55	40	Plain	60-75	1.6	6.03	Feather
T17-643	3	Core tablet	2.47	24.59	24.59	21.84	21.84	5.85	80	35	Plain	75-90	1.61	2.62	Overshot
T17-646	3	Flake	7.44	39.29	39.29	37.39	37.39	6	110	90	Lineal	75-90	0	0	Feather
T17-647	3	Bladelet	0.68	22.74	22.74	10.88	10.88	2.06	55	50	Plain	75-90	2.21	5.74	Feather
T17-654a	3	Flake	0.39	14.04	14.04	15.9	15.8	1.93	45	40	Plain	75-90	1.34	4.75	Feather
T17-654b	3	Flake	0.36	10.94	10.94	12.53	12.53	2.33	35	20	Plain	75-90	0.77	2.81	Hinged
T17-655	3	Flake	0.59	15.42	15.42	15.11	15.11	3.11	45	35	Plain	45-60	1.29	3.35	Feather
T17-659	3	Flake	0.66	18.83	18.83	15.21	15.25	1.98	50	50	Beveled	75-90	1.78	7.03	Feather
T17-659b	3	Flake	0.88	16.18	16.17	21.54	21.54	2.43	55	45	Cortical	75-90	2.35	9.83	Feather
T17-660	3	Flake	1.62	18.37	18.16	20.9	20.9	3.18	60	45	Beveled	75-90	0	0	Hinged
T17-667	3	Flake	1.87	32.82	32.84	20.68	20.68	2.51	80	40	Lineal	75-90	0	0	Feather
T17-670	3	Bladelet	0.12	12.04	11.96	4.92	4.9	1.33	30	15	Plain	75-90	0.98	4.14	Feather
T17-684	3	Decortation	5.95	24.53	25.07	37.36	37.37	7.39	90	90	Lineal	75-90	1.61	10.45	Feather
T17-686	3	Debordant	127.8	89.93	89.93	60.22	60.22	19.41	230	70	Plain	75-90	9.95	23.03	Hinged
T17-717a	3	Bladelet	0.58	21.28	21.28	10.31	10.31	2.76	50	50	Plain	75-90	1.38	4.4	Feather
T17-717b	3	Flake	0.5	15.33	15.33	15.91	14.25	2.74	45	35	Plain	75-90	1.49	11.16	Feather
T17-719	3	Flake	1.46	12.48	12.48	22.26	22.26	5.72	45	10	Plain	60-75	1.58	4.33	Feather
T17-72	2	Flake	3.95	27.33	27.33	27.1	27.1	6.75	70	20	Plain	60-75	4.54	10.37	Overshot
T17-722	3	Pseudo_Levallois	16.1	43.36	42.23	61.76	61.76	7.15	155	105	Dihedral flat	60-75	4.27	13.32	Feather
T17-731	3	Flake	1.2	20.17	20.29	25.34	25.34	3.22	65	60	Lineal	75-90	0	0	Feather
T17-741b	3	Bladelet	0.6	20.91	20.91	9.14	9.14	2.99	45	30	Plain	75-90	1.46	3.64	Feather
T17-743a	3	Bladelet	0.44	18.51	18.51	7.46	7.46	2.52	45	35	Plain	75-90	1.68	3.68	Step
T17-746	3	Flake	3.9	23.73	23.73	34.39	34.39	3.97	90	20	Lineal	75-90	1.09	4.44	Hinged
T17-747a	3	Flake	1.61	15.32	15.32	25.6	25.6	4.1	60	10	Plain	75-90	2.77	9.62	Hinged
T17-747b	3	Flake	0.45	12.22	12.22	19.76	19.72	1.9	45	40	Plain	75-90	1.01	4.58	Hinged
T17-752	3	Laminar flake	14.28	50.72	50.72	22.08	22.08	11.66	135	75	Plain	45-60	7.1	18.51	Hinged
T17-753	3	Decortation	54.97	69.25	69.25	66.35	66.35	20.46	180	60	Cortical	75-90	10.93	25.88	Feather
T17-757	3	Flake	3.09	18.35	18.35	21.51	21.51	8.21	55	25	Cortical	60-75	8.24	13.78	Feather
T17-761	3	Flake	0.28	12.06	12.06	12.04	12.04	1.7	35	35	Plain	60-75	1.08	4.74	Feather
T17-770	3	Flake	4.83	30.6	30.59	21.64	21.64	6.18	70	20	Lineal	75-90	1.53	10.83	Hinged
T17-774	3	Blade	5.93	38.97	39.01	20.97	20.97	8.51	95	70	Beveled	60-75	2.74	8.85	Hinged
T17-777	3	Decortation	26.87	33.6	33.85	53.28	53.28	15.68	125	10	Cortical	75-90	4.61	20.4	Feather
T17-778	3	Flake	55.46	51.45	51.44	61.63	61.63	17.2	155	100	Plain	60-75	9.86	32.76	Feather
T17-779a	3	Flake	1.41	9.87	9.93	24.26	24.26	5.91	45	25	Plain	75-90	3.82	13.27	Hinged
T17-779b	3	Flake	0.32	12.36	12.36	9.42	9.5	2.7	35	25	Plain	60-75	1.77	3.82	Hinged
T17-786	3	Bladelet	0.15	9.84	9.84	5.3	5.3	2.13	25	15	Plain	<45	1.59	3.22	Feather
T17-786b	3	Debordant	3.14	22.71	22.69	14.72	14.72	10.54	60	35	Cortical	45-60	5.15	11.91	Feather
T17-789	3	Debordant	155.45	80.67	81.44	65.38	65.38	22.23	215	40	Cortical	60-75	8.94	31.03	Overshot
T17-792	3	Debordant	0.36	13.55	13.55	13.57	13.57	2.73	40	20	Plain	75-90	3.03	8.35	Feather
T17-795a	3	Bladelet	0.16	15.04	15.04	3.66	3.66	1.62	35	20	Plain	75-90	1.13	3.51	Feather
T17-795b	3	Flake	0.73	15.67	15.67	16.17	16.26	3.09	55	30	Plain	75-90	1.03	6.97	Feather
T17-796a	2	Laminar flake	5.09	33.86	33.86	19.73	19.73	6.72	80	60	Plain	60-75	5.28	13.92	Hinged
T17-8	2	Flake	5.78	30.42	30.42	33.83	33.83	6.92	80	10	Dihedral convex	75-90	6.22	17.27	Step
T17-801a	3	Flake	3.06	24.13	24.13	27.14	27.13	4.5	75	60	Lineal	75-90	2.8	6.62	Feather
T17-801b	3	Flake	1.07	19.77	20.05	19.24	19.24	2.73	55	15	Plain	75-90	2.38	8.46	Step
T17-802	2	Flake	7.41	38.16	38.24	34.32	34.32	5.49	100	100	Plain	60-75	4.59	15.56	Feather
T17-804	3	Flake	6.96	36.51	36.5	30.53	30.49	5.22	95	70	Plain	75-90	3.79	16.12	Hinged
T17-807	2	Laminar flake	19.55	49.72	49.72	30.68	30.68	12.64	115	110	Plain	75-90	10.65	22.08	Feather
T17-809	2	Bladelet	0.81	22.33	22.33	9.87	9.87	3.51	50	25	Plain	60-75	1.87	4.75	Hinged
T17-810	3	Decortation	81.18	51.31	52.2	75.51	75.51	22.69	195	20	Plain	60-75	7.19	20.07	Hinged
T17-815	2	Flake	48.25	41.27	40.97	58.97	58.64	19.23	135	75	Plain	60-75	14.31	32.81	Feather
T17-816	3	Core tablet	0.87	15.08	14.91	17.03	17.03	3.81	45	40	Beveled	60-75	3.09	12.84	Feather
T17-820	3	Flake	10.58	29.95	29.99	47.26	47.26	7.5	110	20	Plain	60-75	2.81	13.55	Hinged
T17-823	3	Debordant	4.02	27.49	27.46	19.22	19.22	6.01	60	30	Plain	60-75	7.22	18.32	Feather
T17-824a	3	Laminar flake	1.89	32.58	32.92	19.42	19.42	3.27	75	55	Cortical	75-90	1.97	5.63	Feather
T17-831a	3	Flake	4.79	29.63	29.62	25.44	25.44	6.03	75	70	Plain	60-75	4.51	19.74	Feather
T17-831b	3	Flake	4.57	30.15	30.15	30.92	30.92	6.27	80	70	Cortical	75-90	3.65	15.84	Step
T17-831c	3	Flake	6.01	20.02	20.78	30.41	30.41	8.15	65	15	Cortical	75-90	6.51	17.43	Feather
T17-840	3	Flake	2.25	19.97	19.97	21.34	21.34	4.72	55	20	Dihedral convex	60-75	4.63	12.26	Overshot
T17-841	3	Laminar flake	9.83	39.52	39.52	27.76	27.76	9.16	95	50	Plain	60-75	6.78	15.74	Hinged
T17-842	3	Debordant	256.27	97.12	97.04	66.16	66.15	43.39	250	25	Plain	75-90	9.58	17.37	Hinged
T17-847	3	Kombewa	4.48	30.77	30.77	27.73	27.73	6.12	75	75	Dihedral flat	45-60	7.68	26.73	Feather
T17-850	3	Decortation	17.43	40.88	41.12	39.26	39.26	12.88	115	80	Plain	45-60	10.51	20.1	Feather
T17-861	3	Laminar flake	0.05	9.98	9.98	6.13	6.13	0.67	25	15	Plain	75-90	0.48	3.29	Feather
T17-863	3	Blade	76.26	107.42	106.47	51.86	51.86	11.48	250	195	Beveled	75-90	7.17	23.89	Feather
T17-864c	3	Flake	1.64	16.11	16.19	14.18	14.18	6.28	40	20	Plain	60-75	6.74	14.14	Feather
T17-866	3	Debordant	9.23	50.65	50.65	29.37	29.36	7.72	125	50	Plain	60-75	5.31	17.22	Feather
T17-869	3	Flake	1.27	16.6	16.6	17.31	17.31	3.17	50	10	Lineal	75-90	1.1	7.09	Hinged
T17-870	3	Flake	0.51	11.16	10.95	16.07	16.07	2.44	35	35	Plain	75-90	1.21	3.72	Hinged
T17-874	3	Flake	0.29	9.64	9.62	12.85	12.85	2.55	30	15	Plain	75-90	1.06	3.76	Feather
T17-876	3	Flake	0.93	13.99	14.33	15.16	15.16	3.96	40	10	Plain	75-90	1.24	4.07	Hinged
T17-877	3	Bladelet	0.15	12.57	12.57	3.83	3.83	2.31	25	20	Plain	75-90	1.71	4.05	Hinged
T17-903	3	Blade	0.79	20.45	20.51	10.4	10.4	3.24	55	40	Plain	60-75	1.7	3.9	Step
T17-904	3	Flake	1.16	18.4	18.4	23.34	23.34	4.61	60	50	Plain	60-75	1.2	1.94	Feather
T17-908a	3	Laminar flake	1.38	19.2	19.23	13.85	14.36	4.84	50	30	Dihedral convex	75-90	2.45	7.15	Overshot
T17-910	3	Flake	7.62	25.34	25.36	39.56	39.25	6.11	90	10	Plain	75-90	4.26	16.54	Overshot
T17-927	P1-3	Flake	15.57	38.32	38.32	42.09	42.09	11.15	100	30	Plain	60-75	11.04	30.39	Feather
T17-93	2	Flake	2.27	17.09	17.1	17.51	17.53	5.31	50	5	Dihedral convex	75-90	5.21	17.65	Feather
T17-930a	P2-3	Flake	2.64	22.19	22.19	16.64	16.64	6.42	55	30	Cortical	60-75	6.28	15.06	Feather
T17-930b	P2-3	Flake	0.89	11.29	11.31	21.37	21.36	3.58	40	35	Plain	45-60	4.53	16.84	Feather
T17-933	P1-3	Pseudo_Levallois	27.59	54.58	53.26	56.43	56.43	12.34	150	135	Beveled	75-90	5.59	25.22	Feather
T17-937	P2-3	Laminar flake	56.34	77.16	77.16	44.46	43.29	15.16	210	190	Plain	75-90	1.88	10.16	Feather
T17-940	P1-3	Debordant	30.3	46.69	46.69	54.51	54.54	14.82	145	35	Cortical	75-90	2.74	5.94	Hinged
T17-952	P2-3	Pseudo_Levallois	38.74	68.13	68.02	71.6	71.59	13.16	190	185	Cortical	75-90	4.88	25.65	Feather
T17-956	P1-3	Decortation	18.61	44.61	45.48	48.53	48.53	6.94	145	50	Undetermined	75-90	4.3	11.9	Hinged
T17-957	P1-3	Flake	23.86	57.85	57.85	36.43	36.43	11.82	135	65	Dihedral flat	75-90	6.99	21.42	Step
T17-969	P2-3	Levallois	19.75	45.99	45.99	50.27	50.27	12.76	140	125	Dihedral convex	60-75	5.56	13.87	Feather
T17-97	2	Flake	0.35	8	8.35	14.99	14.99	2.23	35	15	Plain	45-60	1.83	6.63	Feather
T17-972	P2-3	Flake	4.82	25.03	25.03	29.64	29.64	7.65	60	50	Dihedral convex	75-90	7.67	29.3	Feather
T17-978	P1-3	Bladelet	0.35	17.64	17.64	5.88	5.88	3.56	35	20	Puncti	75-90	0.36	1.63	Feather
T17-982	P1-3	Pseudo_Levallois	81.89	81.45	81.6	77.43	77.43	11.2	225	75	Beveled	60-75	12.82	50.09	Feather
T17-989	P2-3	Laminar flake	2.57	25.94	25.94	23.86	23.86	5.05	70	40	Beveled	75-90	3.34	12.27	Step
T17-990	P1-3	Bladelet	0.36	18.81	18.7	6.06	6.06	1.91	40	35	Plain	75-90	1.64	3.45	Hinged
T17-994	P2-3	Bladelet	1.02	23.14	23.14	8.11	8.11	6.36	55	0	Cortical	75-90	1.78	3.13	Step
T17-998a	P1-3	Bladelet	0.15	14.92	14.92	4.59	4.59	1.79	30	25	Plain	75-90	1.45	2.72	Feather
T17-998b	P1-3	Bladelet	0.18	14.26	14.26	4.46	4.46	1.86	30	15	Plain	75-90	1.53	2.44	Feather
