# Supplementary material for: Analyzing blank cutting edge efficiency associated with the adoption of microblade technology: A case study from Tolbor-17, Mongolia
Source: PLoS One. 2024 Aug 16;19(8):e0305136. doi: 10.1371/journal.pone.0305136 (PMC11329150; doi:10.1371/journal.pone.0305136)
Supplement: S2 File — (R) [file pone.0305136.s003.R]

####Tolbor-17 blank cutting edge efficiency modeling script####


#Libraries installed
#For nice model display graphics
library(Epi)
library(scales)


###Table of Contents###

#Section 0: Data management
#Section 1: Pre-analysis checks
#Section 2: Total Blanks Model and slope checks
#Section 3: Simulated microblade dataset
#Section 4: Mackay and Rezek tests


###Section 0: Data Management###


#Read in T17 dataset
d <-  read.csv("C:/Users/cjohn/OneDrive/Desktop/New folder/S1_Data.csv",
                   na.strings=c(""," "))

#calculate cutting edge length in cms for easy comparison with Braun and Harris 2003
d$cutting_edge_length_cms <- d$Cutting_edge_length/10
#calculate mass in mgs (label in database for Mass is Weight so changed to Mass)
d$Mass_mgs <- d$Weight*1000
#Make a simplified layer variable
d$layer.simplified <- rep("LU3", nrow(d))
d$layer.simplified[d$Layer %in% c("2", "3B-2", "2B-2", "P2-2", "P2B-2", "P3-2", "PB2-2", "P3B-2")] <- "LU2"
##Check simplified layers
table(d$Layer, d$layer.simplified)

#Develop color schemes for layers
#Populate all with red
levels.col <- rep("tomato2", nrow(d))
#Selectively substitute blue for LU2
levels.col[d$layer.simplified == "LU2"] <- "steelblue3"
#Check mapping of Layers to colors
table(d$Layer, levels.col)

#Make plotting symbols 
blank.pch <- rep(1, nrow(d))
blank.pch[d$Blank.type=="Microblade"] <- 16

#Make logical variables for subsetting to exclude zero cutting edge in each layer in m1
LU3.nonzero <- d$layer.simplified == "LU3" & d$Cutting_edge_length > 0
LU2.nonzero <- d$layer.simplified == "LU2" & d$Cutting_edge_length > 0

#Count number of zero's per level
table(zero.length=d$Cutting_edge_length==0, layer=d$layer.simplified)


###Section 1: Pre-analysis checks###


#Check scaling of mass
plot(density(d$Mass_mgs))
plot(density(log10(d$Mass_mgs)))

#Check scaling of Cutting Edge Length
plot(density(d$Cutting_edge_length, from=0))
plot(density(log10(d$Cutting_edge_length[d$Cutting_edge_length > 0]), from=0))

#Calculate log10 cutting edge length using placeholder value when cutting edge length equals zero
d$log10.cutting.edge.length <- log10(2)
d$log10.cutting.edge.length[d$Cutting_edge_length > 0] <- log10(d$Cutting_edge_length[d$Cutting_edge_length > 0])

#Count the number of 0 cutting edge length cases
sum(d$Cutting_edge_length == 0)
table(d$Cutting_edge_length)


###Section 2: Total Blanks Model and slope checks###


#Taking care of Heteroskedasticity using Weighted Least Squares.
#We want the regression weights to be inversely proportional to log10(Mass).
reg.wts <- 1/(log10(d$Mass_mgs))

#Check that all regression weights are greater than zero
sum(reg.wts < 0)

#Plot density of regression weights
plot(density(reg.wts))

#Model fitting to both levels with all blanks combined while excluding 0 cutting edge length
m1 <- lm(log10(Cutting_edge_length) ~ log10(Mass_mgs)*layer.simplified, 
 data = d, subset = Cutting_edge_length > 0, weights = reg.wts)
summary(m1) 

#Pearson residual analysis to check for lack of fit for m1
#The estimated standard deviations for a weighted regression are given by the residual standard deviation (sigma) divided by the square root of the regression weights
#Weisberg Applied Linear Regression 3rd Edition, page 96
pearson.res <- residuals(m1) / (sigma(m1) / sqrt(reg.wts[d$Cutting_edge_length > 0]))
#Make a pearson residual plot
plot(x=fitted.values(m1), y=pearson.res, xlab = "Model Prediction", ylab = "Pearson Residual", bty = "n")

#Predict combined blanks within each level
#Prepare some variables
my.seq.length <- 25 
LU2.wt.seq <- seq(from = min(d$Mass_mgs[LU2.nonzero]), 
                   to = max(d$Mass_mgs[LU2.nonzero]), length.out = my.seq.length) 
LU3.wt.seq <- seq(from = min(d$Mass_mgs[LU3.nonzero]), 
                   to = max(d$Mass_mgs[LU3.nonzero]), length.out = my.seq.length)
pred.frame <- data.frame(Mass_mgs = c(LU2.wt.seq, LU3.wt.seq), 
                         layer.simplified = c(rep("LU2", my.seq.length), rep("LU3", my.seq.length))) 
preds <- predict(object=m1, newdata = pred.frame, se.fit = TRUE, 
                 interval = "confidence")
ymin <- min(c(preds$fit[, "lwr"], d$log10.cutting.edge.length))
ymax <- max(c(preds$fit[, "upr"], d$log10.cutting.edge.length))
xmin <- min(log10(d$Mass_mgs))
xmax <- max(log10(d$Mass_mgs))

#Input for matshade: appended groups of 3 columns for each curve to be plotted. 
#The 3-column groupings are (pred, lb, ub).
y.mat.LU2 <- preds$fit[pred.frame$layer.simplified == "LU2",]
y.mat.LU3 <- preds$fit[pred.frame$layer.simplified == "LU3",]

#Invoke graphics device 
png("C:/Users/cjohn/OneDrive/Desktop/New folder/T17_m1.png", 
    width=8, height=6, units="in", res=600)

#Color for plotting characters is grey zero-cutting-edge and blue and red for LU2 and LU3
levels.col <- levels.col
levels.col[d$cutting_edge_length_cms == 0] <- "grey70"
plot(x = log10(d$Mass_mgs), y = d$log10.cutting.edge.length, type = "n", las = 1, 
  ylim=c(ymin, ymax), xlim=c(xmin, xmax),
#Turning off the x and y axis graphic label so we can create a custom x and y axis label in unit of our choosing
 xaxt = "n", yaxt = "n",
 bty="n", xlab="Log 10 Mass (g)", ylab="Log 10 Cutting Edge Length (cm)")
#Custom x axis in units of Log 10 Mass (g)
 axis(side = 1, at = c(1,2,3,4,5), labels = c(1,2,3,4,5) - 3)
 axis(side = 2, at = c(0.5,1.0,1.5,2.0,2.5), labels = c(0.5,1.0,1.5,2.0,2.5) - 1, las=1)
matshade(x=log10(pred.frame$Mass[pred.frame$layer.simplified == "LU2"]), 
         y=y.mat.LU2, lwd=3, plot=FALSE, 
         col="steelblue3", alpha = 0.15)
matshade(x=log10(pred.frame$Mass[pred.frame$layer.simplified == "LU3"]), 
         y=y.mat.LU3, lwd=3, plot=FALSE, 
         col="tomato2", alpha = 0.15)
points(x = log10(d$Mass_mgs), y = d$log10.cutting.edge.length, 
       col = alpha(levels.col, 0.6), pch = blank.pch, lwd = 1.5)
#Legend for tech/level cutting edge efficiency model graph
legend("topleft", legend = c("LU2 ", "LU3"), 
       col = c("steelblue3", "tomato2"), lty = c(1,1), lwd = 3, bty = "n")
graphics.off()

#Checking the slopes of each level to see how they compare with the "1/3" expectation
#Building binary indicators to calculate 2 slopes: one for each level
LU2.bin <- c(0,1,0,0)
#Slope standard error and confidence interval for LU2
LU2.beta <- coef(m1) %*% LU2.bin
LU2.beta
LU2.se <- sqrt(t(LU2.bin) %*% vcov(m1) %*% LU2.bin)
LU2.beta - 1.96 * LU2.se
LU2.beta + 1.96 * LU2.se
#Repeat for LU3
LU3.bin <- c(0,1,0,1)
LU3.beta <- coef(m1) %*% LU3.bin
LU3.beta
LU3.se <- sqrt(t(LU3.bin) %*% vcov(m1) %*% LU3.bin)
LU3.beta - 1.96 * LU3.se
LU3.beta + 1.96 * LU3.se


###Section 3: Simulated microblade dataset###


#Check microblades
plot(x=log10(d$Mass_mgs[d$Blank.type=="Microblade"]), 
     y=log10(d$Cutting_edge_length[d$Blank.type=="Microblade"]))

#Fit a model in order to simulate microblades
d.micro <- subset(d,subset = Blank.type == "Microblade")
sim.model <- lm(log10(Cutting_edge_length) ~ log10(Mass_mgs),
                data = d.micro, weights = 1/(log10(Mass_mgs)))

#Defining the virtual sample sizes
N.sim.sample <- c(33, 107, 275) 

#Invoke graphics device
png("C:/Users/cjohn/OneDrive/Desktop/New folder/T17_sim.png", 
    width=11, height=4, units="in", res=800)
#Make a 3 panel graph with 1 row of plots and 3 columns
par(mfrow = c(1,3))

#Use a for-loop to loop over the virtual sample sizes
for(N in N.sim.sample) {

#Gaussian observations on the log10 scale, then exponentiate for use with the model formula
sim.frame1 <- data.frame(Mass_mgs = 10^(rnorm(N, mean=mean(log10(d.micro$Mass_mgs)),
                                                sd=sd(log10(d.micro$Mass_mgs)))))

#Predict cutting edge length from simulated microblade mass
log10.preds <- predict(sim.model, newdata=sim.frame1, se.fit = TRUE)

#Incorporate the variance in the predicted value as well as residual variance when simulating from the model
log10.sims <- rnorm(n=nrow(sim.frame1), mean = log10.preds$fit, sd=log10.preds$se.fit) + 
  rnorm(n=nrow(sim.frame1), mean = 0, sd=sqrt(log10(sim.frame1$Mass_mgs)) * log10.preds$residual.scale)

#Exponentiate the log10 simulated values and assign to cutting edge length in the simulation frame 
sim.frame1$Cutting_edge_length <- 10^(log10.sims)

#Make a display plot showing the training set and the simulations
xmin <- min(log10(c(d.micro$Mass_mgs, sim.frame1$Mass_mgs)))
xmax <- max(log10(c(d.micro$Mass_mgs, sim.frame1$Mass_mgs)))
ymin <- min(log10(c(d.micro$Cutting_edge_length, sim.frame1$Cutting_edge_length)))
ymax <- max(log10(c(d.micro$Cutting_edge_length, sim.frame1$Cutting_edge_length)))

#Superimpose the simulation on the level scatter plot. 
ymin <- min(c(log10(sim.frame1$Cutting_edge_length), d$log10.cutting.edge.length))
ymax <- max(c(log10(sim.frame1$Cutting_edge_length), d$log10.cutting.edge.length))
xmin <- min(c(log10(sim.frame1$Mass_mgs), log10(d$Mass_mgs)))
xmax <- max(c(log10(sim.frame1$Mass_mgs), log10(d$Mass_mgs)))

plot(x = log10(d$Mass_mgs), y = d$log10.cutting.edge.length, type = "n", las = 1, 
     ylim=c(ymin, ymax), xlim=c(xmin, xmax),
     #Turning off the x and y axis graphic label so we can create a custom x and y axis label in unit of our choosing
     xaxt = "n", yaxt = "n", bty="n", xlab="Log 10 Mass (g)", 
     ylab=ifelse(N==33, "Log 10 Cutting Edge Length (cm)", ""))

#Custom x axis in units of Log 10 Mass (g)
axis(side = 1, at = c(1,2,3,4,5), labels = c(1,2,3,4,5) - 3)
axis(side = 2, at = c(0.5,1.0,1.5,2.0,2.5), labels = c(0.5,1.0,1.5,2.0,2.5) - 1, las=1)

title(main=paste("N=", N, sep=""))
points(x = log10(d$Mass_mgs), y = d$log10.cutting.edge.length, 
       col = alpha("grey70", 0.6), pch = blank.pch, lwd = 1.5)
points(x=log10(sim.frame1$Mass_mgs), y=log10(sim.frame1$Cutting_edge_length), 
       pch=16, col= alpha("lightpink1", 0.9), lwd = 1.5)

#Reproduce the fitted lines for the Total Blanks model, m1
lines(x=log10(pred.frame$Mass[pred.frame$layer.simplified == "LU2"]), 
      y=preds$fit[pred.frame$layer.simplified == "LU2", "fit"], 
      lwd=3, col=alpha("grey40", 0.6))
lines(x=log10(pred.frame$Mass[pred.frame$layer.simplified == "LU3"]), 
      y=preds$fit[pred.frame$layer.simplified == "LU3", "fit"], 
      lwd=3, col=alpha("grey40", 0.6))

} #Closes the for-loop over the simulated samples sizes
graphics.off()


###Section 4: Mackay and Rezek tests###


#Mackay test (Mackay, 2008)
mackay.stat <- (d$Tech.Length + d$Length + d$Tech.Width) / d$Mass_mgs
hist(mackay.stat)
wilcox.test(mackay.stat ~ d$layer.simplified, subset = d$Cutting_edge_length > 0)
d$mackay.stat <- mackay.stat
rm(mackay.stat)

#Making a visualization of the Mackay statistic from the two samples

#Cast the levels of layer simplified into integers for plotting 
layer.simplified.int <- as.integer(factor(d$layer.simplified)) 
table(d$layer.simplified, layer.simplified.int)
d$layer.simplified.int <- layer.simplified.int
rm(layer.simplified.int)

#Jitter the integers for better visualization 
d$layer.simplified.jittered <- jitter(d$layer.simplified.int, factor=2.0)

#Set up plot parameters
xlim <- c(0.5, 2.5)
pt.col <- alpha("grey30", alpha= 0.5)
lines.col <- alpha("grey20", 0.6)
poly.trans <- 0.45

#Calculate the ranks
d$mackay.ranks <- rank(d$mackay.stat)

#Invoke graphics device
png("C:/Users/cjohn/OneDrive/Desktop/New folder/Mackay.png", 
    width=8, height=6, units="in", res=600)
par(mar=c(5,5,4,2)+0.1)

#Plot the points
plot(x = d$layer.simplified.jittered, 
     y = d$mackay.ranks, xlim=xlim, bty="n", 
     ylab = "Ranked values of (Max Length + Max Width + Max Dimension) / Mass", 
     xaxt = "n", xlab = "",
     col = pt.col) 
axis(side=1, at=c(1,2), labels=c("LU2", "LU3"), tick = FALSE, col="transparent")

#Defining vertices of mean line and polygon for LU2
n.LU2 <- sum(d$layer.simplified == "LU2")
se.mean <- sd(d$mackay.ranks[d$layer.simplified == "LU2"])/sqrt(n.LU2)
x0 <- min(d$layer.simplified.jittered[d$layer.simplified == "LU2"])
x1 <- max(d$layer.simplified.jittered[d$layer.simplified == "LU2"])
y0 <- mean(d$mackay.ranks[d$layer.simplified == "LU2"]) - 2*se.mean
y1 <- mean(d$mackay.ranks[d$layer.simplified == "LU2"]) + 2*se.mean

#Put lines through means LU2
lines(x=c(x0,x1), y=rep(mean(d$mackay.ranks[d$layer.simplified == "LU2"]), 2), 
      lwd = 3, col = lines.col) 

#LU2 polygon
polygon(x=c(x0, x0, x1, x1), y=c(y0, y1, y1, y0), density = NA, 
        col = alpha("steelblue3", alpha = poly.trans), border = NA)

#Defining vertices of mean line and polygon for LU3
n.LU3 <- sum(d$layer.simplified == "LU3")
se.mean <- sd(d$mackay.ranks[d$layer.simplified == "LU3"])/sqrt(n.LU3)
x0 <- min(d$layer.simplified.jittered[d$layer.simplified == "LU3"])
x1 <- max(d$layer.simplified.jittered[d$layer.simplified == "LU3"])
y0 <- mean(d$mackay.ranks[d$layer.simplified == "LU3"]) - 2*se.mean
y1 <- mean(d$mackay.ranks[d$layer.simplified == "LU3"]) + 2*se.mean

#Put lines through means LU3
lines(x=c(x0,x1), y=rep(mean(d$mackay.ranks[d$layer.simplified == "LU3"]), 2), 
      lwd = 3, col = lines.col) 

#L3 polygon
polygon(x=c(x0, x0, x1, x1), y=c(y0, y1, y1, y0), density = NA, 
        col = alpha("tomato2", alpha = poly.trans), border = NA)

graphics.off()

#Rezek test (Rezek et al. 2018)
rezek.stat <- (d$Tech.Length * d$Tech.Width) / d$Thickness^2
hist(rezek.stat)
wilcox.test(rezek.stat ~ d$layer.simplified, subset = d$Cutting_edge_length > 0)
d$rezek.stat <- rezek.stat
rm(rezek.stat)

#Calculate the ranks
d$rezek.ranks <- rank(d$rezek.stat)

#Invoke graphics device
png("C:/Users/cjohn/OneDrive/Desktop/New folder/Rezek.png", 
    width=8, height=6, units="in", res=600)
par(mar=c(5,5,4,2)+0.1)

#Plot the points
plot(x = d$layer.simplified.jittered[d$Cutting_edge_length > 0], 
     y = d$rezek.ranks[d$Cutting_edge_length > 0], xlim=xlim, bty="n", 
     ylab = expression(paste("Ranked values of ", Length %*% Width / Thickness^2)), 
     xaxt = "n", xlab = "",
     col = pt.col) 
axis(side=1, at=c(1,2), labels=c("LU2", "LU3"), tick = FALSE, col="transparent")

#Defining vertices of mean line and polygon for LU2
se.mean <- sd(d$rezek.ranks[d$layer.simplified == "LU2" & d$Cutting_edge_length > 0])/sqrt(n.LU2)
x0 <- min(d$layer.simplified.jittered[d$layer.simplified == "LU2" & d$Cutting_edge_length > 0])
x1 <- max(d$layer.simplified.jittered[d$layer.simplified == "LU2" & d$Cutting_edge_length > 0])
y0 <- mean(d$rezek.ranks[d$layer.simplified == "LU2" & d$Cutting_edge_length > 0]) - 2*se.mean
y1 <- mean(d$rezek.ranks[d$layer.simplified == "LU2" & d$Cutting_edge_length > 0]) + 2*se.mean

#Put lines through means LU2
lines(x=c(x0,x1), y=rep(mean(d$rezek.ranks[d$layer.simplified == "LU2" & d$Cutting_edge_length > 0]), 2), 
      lwd = 3, col = lines.col) 

#LU2 polygon
polygon(x=c(x0, x0, x1, x1), y=c(y0, y1, y1, y0), density = NA, 
        col = alpha("steelblue3", alpha = poly.trans), border = NA)

#Defining vertices of mean line and polygon for LU3
se.mean <- sd(d$rezek.ranks[d$layer.simplified == "LU3" & d$Cutting_edge_length > 0])/sqrt(n.LU3)
x0 <- min(d$layer.simplified.jittered[d$layer.simplified == "LU3" & d$Cutting_edge_length > 0])
x1 <- max(d$layer.simplified.jittered[d$layer.simplified == "LU3" & d$Cutting_edge_length > 0])
y0 <- mean(d$rezek.ranks[d$layer.simplified == "LU3" & d$Cutting_edge_length > 0]) - 2*se.mean
y1 <- mean(d$rezek.ranks[d$layer.simplified == "LU3" & d$Cutting_edge_length > 0]) + 2*se.mean

#Put lines through means LU3
lines(x=c(x0,x1), y=rep(mean(d$rezek.ranks[d$layer.simplified == "LU3" & d$Cutting_edge_length > 0]), 2), 
      lwd = 3, col = lines.col) 

#LU3 polygon
polygon(x=c(x0, x0, x1, x1), y=c(y0, y1, y1, y0), density = NA, 
        col = alpha("tomato2", alpha = poly.trans), border = NA)

graphics.off()
